# Supplementary material for: 1-Allyl-2-amino­pyridin-1-ium bromide
Source: Acta Crystallogr Sect E Struct Rep Online. 2013 May 15;69(Pt 6):o884. doi: 10.1107/S1600536813012452 (PMC3685041; doi:10.1107/S1600536813012452)
Supplement: Supplementary file 2 [file e-69-0o884-Isup2.hkl]

#
# h,k,l, Fc-squared, Fo-squared, sigma(Fo-squared) and status flag
#
data_I
_shelx_title ' 2006src1048d'
_shelx_refln_list_code          4
_shelx_F_calc_maximum      153.90
_exptl_crystal_F_000       432.00
_reflns_d_resolution_high  0.7697
 
loop_
 _symmetry_equiv_pos_as_xyz
 'x, y, z'
 '-x, -y, z+1/2'
 '-x+1/2, y+1/2, z+1/2'
 'x+1/2, -y+1/2, z'
 
_cell_length_a     7.8205
_cell_length_b    13.3560
_cell_length_c     8.5621
_cell_angle_alpha  90.000
_cell_angle_beta   90.000
_cell_angle_gamma  90.000
 
_shelx_F_squared_multiplier     1.000
 
loop_
 _refln_index_h
 _refln_index_k
 _refln_index_l
 _refln_F_squared_calc
 _refln_F_squared_meas
 _refln_F_squared_sigma
 _refln_observed_status
   2   0 -10     1875.41     1947.78    114.48 o
   4   0 -10      247.69      254.80     23.60 o
   1   1 -10      940.74     1022.21     57.45 o
   2   1 -10       99.31       96.13      9.08 o
   3   1 -10      627.41      685.41     39.98 o
   4   1 -10      392.61      419.52     23.82 o
   0   2 -10       10.42       17.16      3.75 o
   1   2 -10       74.96       74.55      9.65 o
   2   2 -10        8.97        8.44      9.92 o
   3   2 -10      597.46      664.46     55.01 o
   4   2 -10       13.17       17.16      7.58 o
   1   3 -10      700.78      718.66     42.40 o
   2   3 -10       95.07       94.25      9.28 o
   3   3 -10      444.28      393.78     27.63 o
   4   3 -10      495.18      528.80     28.42 o
   0   4 -10     1753.18     1891.58     99.42 o
   1   4 -10       25.85       27.17     10.19 o
   2   4 -10      960.27      885.79    113.01 o
   3   4 -10       70.97       65.86     15.02 o
   1   5 -10      861.38      908.46     65.22 o
   2   5 -10       37.56       28.29      4.72 o
   3   5 -10      725.08      778.10     46.69 o
   0   6 -10      257.01      229.59     23.07 o
   1   6 -10      170.54      184.74     14.17 o
   2   6 -10       66.44       66.16     11.53 o
   1   7 -10      324.01      265.14     28.16 o
   2   0  -9      205.36      208.69     12.45 o
   4   0  -9     1436.59     1433.25     94.55 o
   0   1  -9     1766.16     1660.44    152.39 o
   1   1  -9      215.99      221.40      8.04 o
   2   1  -9      536.96      582.16     22.56 o
   3   1  -9      327.86      365.06     16.80 o
   4   1  -9      354.33      381.08     21.23 o
   5   1  -9      576.24      589.98     32.23 o
   1   2  -9     2318.95     2589.25     93.91 o
   2   2  -9       28.68       23.81      8.90 o
   3   2  -9     1436.45     1564.91     52.91 o
   4   2  -9       21.74       10.68      7.63 o
   5   2  -9      322.09      346.45     22.29 o
   0   3  -9     1193.38     1280.44     63.38 o
   1   3  -9       67.27       57.24      5.74 o
   2   3  -9      691.29      699.74     30.34 o
   3   3  -9      408.02      430.30     22.68 o
   4   3  -9      455.31      491.41     33.27 o
   5   3  -9      563.60      616.73     42.93 o
   1   4  -9       45.53       42.20      9.65 o
   2   4  -9      479.81      471.49     18.51 o
   3   4  -9       66.73       69.03      5.69 o
   4   4  -9      560.87      554.39     31.85 o
   5   4  -9       69.02       99.08     15.45 o
   0   5  -9      473.94      511.90     35.41 o
   1   5  -9       78.16       56.25      4.59 o
   2   5  -9      571.58      580.17     33.51 o
   3   5  -9      494.81      524.43     26.81 o
   4   5  -9      470.93      462.79     45.07 o
   5   5  -9      889.41      858.95     58.69 o
   1   6  -9     2162.11     2073.17     60.52 o
   2   6  -9       45.39       42.43      6.75 o
   3   6  -9      628.44      649.07     36.24 o
   4   6  -9      121.00       86.09     12.45 o
   0   7  -9      820.77      950.13     65.49 o
   1   7  -9        9.58        8.46      4.58 o
   2   7  -9      975.95     1108.67     75.16 o
   3   7  -9      108.26      128.31     12.98 o
   4   7  -9      102.83      122.92     22.79 o
   1   8  -9      108.18       73.66     24.31 o
   2   8  -9      215.95      204.28     17.97 o
   3   8  -9      118.66      124.82     14.94 o
   0   9  -9      699.08      841.01     53.13 o
   1   9  -9       24.66       13.00      4.95 o
   2   9  -9      280.12      233.07     18.68 o
   1  10  -9      840.78      858.71     45.14 o
   0   0  -8     2768.87     2691.75    168.53 o
   2   0  -8     2985.24     3224.24    123.33 o
   4   0  -8      808.94      769.12     30.19 o
   6   0  -8       71.65       78.11     12.87 o
   1   1  -8     1760.16     1828.24     46.79 o
   2   1  -8      451.59      483.58     23.30 o
   3   1  -8      553.48      625.26     46.54 o
   4   1  -8      281.08      289.76     13.61 o
   5   1  -8      286.80      267.62     11.17 o
   6   1  -8      723.25      678.86     29.80 o
   7   1  -8        3.85       -5.00     10.00 o
   0   2  -8      109.13      102.87      7.78 o
   1   2  -8      113.78      125.79      7.28 o
   2   2  -8       48.94       46.88      5.08 o
   3   2  -8     1325.46     1348.68     52.24 o
   4   2  -8       16.47        6.85      7.51 o
   5   2  -8     1319.20     1376.76     43.64 o
   6   2  -8       16.00        6.32      8.41 o
   1   3  -8     1584.85     1581.83     30.54 o
   2   3  -8      351.97      345.12     10.02 o
   3   3  -8      938.05     1068.27     52.34 o
   4   3  -8      403.19      427.92     26.49 o
   5   3  -8      145.84      160.92     21.11 o
   6   3  -8      880.46      910.67     38.14 o
   0   4  -8     1712.66     1662.60     47.75 o
   1   4  -8       56.19       52.07      3.85 o
   2   4  -8     2214.80     2374.14     54.35 o
   3   4  -8       22.02       18.65      6.43 o
   4   4  -8      279.90      286.70     23.34 o
   5   4  -8       66.32       50.98      8.71 o
   6   4  -8      201.19      174.87     17.82 o
   1   5  -8     2327.77     2361.46     54.51 o
   2   5  -8      280.37      260.26     25.55 o
   3   5  -8     1033.46     1049.26     31.15 o
   4   5  -8      643.22      665.17     24.17 o
   5   5  -8      369.63      338.30     34.97 o
   6   5  -8      456.85      391.62     35.30 o
   0   6  -8      227.82      182.38     14.60 o
   1   6  -8      242.91      207.63     16.63 o
   2   6  -8      155.89      161.47     14.27 o
   3   6  -8      869.46      913.72     42.39 o
   4   6  -8      132.65      135.73     10.68 o
   5   6  -8     1009.31      961.07     41.11 o
   6   6  -8       65.32       35.75      8.68 o
   1   7  -8      300.54      299.63     19.77 o
   2   7  -8      271.79      292.58     11.71 o
   3   7  -8      509.02      508.28     24.55 o
   4   7  -8      631.93      623.62     53.89 o
   5   7  -8       75.23       72.21     10.03 o
   0   8  -8     2404.13     2415.05     89.41 o
   1   8  -8       57.51       64.09      5.15 o
   2   8  -8     1366.98     1529.87     73.59 o
   3   8  -8       21.40       23.64      6.81 o
   4   8  -8      927.98      913.52     35.08 o
   5   8  -8      177.45      194.44     31.16 o
   1   9  -8     1087.33     1106.66     47.32 o
   2   9  -8      104.90       98.05     37.01 o
   3   9  -8      547.06      605.78     68.42 o
   4   9  -8      282.16      261.55     21.61 o
   0  10  -8      347.15      329.94     26.82 o
   1  10  -8       17.52        8.69      5.66 o
   2  10  -8       25.89       11.95      7.88 o
   3  10  -8      407.61      331.25     38.09 o
   1  11  -8      295.30      283.76     18.63 o
   2  11  -8       79.87       65.92     11.58 o
   2   0  -7      427.71      440.91     24.68 o
   4   0  -7     2567.22     2625.76     73.01 o
   6   0  -7     1095.99     1163.92     36.74 o
   0   1  -7     1920.56     1961.02     92.80 o
   1   1  -7       57.72       55.69      4.12 o
   2   1  -7     1200.53     1169.13     32.38 o
   3   1  -7      742.45      771.22     27.43 o
   4   1  -7      575.84      596.99     14.28 o
   5   1  -7     1342.99     1340.51     31.53 o
   6   1  -7       40.33       47.92      5.83 o
   7   1  -7      402.35      375.53     22.38 o
   1   2  -7     4393.97     4441.68     91.67 o
   2   2  -7        2.45        8.92      2.37 o
   3   2  -7     2574.00     2605.08     54.42 o
   4   2  -7       51.67       39.53      4.41 o
   5   2  -7      329.02      309.73     14.82 o
   6   2  -7       34.44       31.65      2.90 o
   7   2  -7       31.71       10.52      5.60 o
   0   3  -7     1986.00     2056.77     50.34 o
   1   3  -7      320.27      323.93      7.93 o
   2   3  -7     1341.16     1409.81     32.10 o
   3   3  -7      372.78      394.17     12.29 o
   4   3  -7      619.18      607.09     19.07 o
   5   3  -7     1301.11     1357.78     31.91 o
   6   3  -7        1.04        2.14      4.72 o
   7   3  -7      511.80      549.22     37.76 o
   1   4  -7       63.46       62.90      4.34 o
   2   4  -7      254.83      254.77      8.26 o
   3   4  -7      125.07      109.32      6.80 o
   4   4  -7     1963.62     2040.02     51.96 o
   5   4  -7       15.96       17.51      4.64 o
   6   4  -7      905.84      957.16     26.72 o
   7   4  -7       34.12       37.43     13.68 o
   0   5  -7     5013.40     5110.15    118.35 o
   1   5  -7       80.72       78.17      3.51 o
   2   5  -7      280.52      266.19      9.15 o
   3   5  -7     1212.48     1243.20     25.65 o
   4   5  -7      770.89      793.05     17.48 o
   5   5  -7     1273.09     1248.84     42.86 o
   6   5  -7       64.76       68.60     10.15 o
   7   5  -7      922.72      889.76     42.44 o
   1   6  -7     2863.62     2843.19     77.72 o
   2   6  -7      217.03      207.50      6.85 o
   3   6  -7     1947.36     1981.85     38.38 o
   4   6  -7       41.45       47.89      3.59 o
   5   6  -7      279.02      266.08     11.59 o
   6   6  -7       13.73       12.79     13.92 o
   7   6  -7        3.98       31.06     13.01 o
   0   7  -7      782.44      782.44     18.58 o
   1   7  -7      371.36      331.40     12.34 o
   2   7  -7     2199.66     2144.55     51.15 o
   3   7  -7       44.82       48.20      4.59 o
   4   7  -7      289.66      263.54     14.10 o
   5   7  -7      279.10      244.26     17.29 o
   6   7  -7       66.30       72.08     12.21 o
   1   8  -7      166.07      165.89      9.78 o
   2   8  -7      645.90      630.79     23.16 o
   3   8  -7      159.31      159.99      8.33 o
   4   8  -7      941.04      994.36     20.95 o
   5   8  -7        2.69       -2.89      6.04 o
   6   8  -7     1177.45     1147.12     60.85 o
   0   9  -7      917.53      928.40     34.91 o
   1   9  -7      104.56       99.50      5.48 o
   2   9  -7      433.88      399.43     15.10 o
   3   9  -7      571.47      534.98     20.03 o
   4   9  -7      247.84      222.04      9.24 o
   5   9  -7      530.31      505.63     45.12 o
   1  10  -7     1631.59     1652.47     37.05 o
   2  10  -7       37.04       26.06      6.21 o
   3  10  -7      737.71      727.51     37.14 o
   4  10  -7       56.91       42.99      5.43 o
   5  10  -7      224.84      228.60     29.35 o
   0  11  -7     1152.84     1192.14     94.94 o
   1  11  -7       52.07       41.77      6.52 o
   2  11  -7      995.33      990.68     64.32 o
   3  11  -7       50.76       55.94     20.77 o
   4  11  -7      277.89      312.48     25.21 o
   1  12  -7      173.36      178.78     10.48 o
   2  12  -7      400.81      381.75     16.10 o
   3  12  -7       61.63       73.46     24.67 o
   0  13  -7      241.62      216.31     15.93 o
   1  13  -7       43.90       45.58     11.26 o
   2  13  -7      226.34      251.09     20.71 o
   0   0  -6     4798.32     4711.83    174.25 o
   2   0  -6     4124.31     4157.02    111.77 o
   4   0  -6      999.74     1019.20     25.32 o
   6   0  -6      180.48      218.04     11.83 o
   8   0  -6       75.38       60.06     12.13 o
   1   1  -6     2923.43     2780.88     89.73 o
   2   1  -6      626.70      623.99     17.07 o
   3   1  -6     1827.80     1896.27     31.68 o
   4   1  -6      691.03      731.09     19.27 o
   5   1  -6      360.23      341.98      8.62 o
   6   1  -6     1224.99     1230.19     18.42 o
   7   1  -6        4.17        7.58      3.33 o
   8   1  -6      341.10      348.06     20.93 o
   0   2  -6      131.19      133.25      5.57 o
   1   2  -6      370.93      361.07      7.93 o
   2   2  -6       67.39       84.78      5.27 o
   3   2  -6     2312.15     2293.51     39.68 o
   4   2  -6       63.17       66.59      4.70 o
   5   2  -6     1843.75     1938.24     25.80 o
   6   2  -6       22.20       23.00      2.73 o
   7   2  -6     2169.99     2203.92     33.99 o
   8   2  -6       49.94       35.03      9.52 o
   1   3  -6     2152.65     2189.00     53.97 o
   2   3  -6      721.59      733.47     15.97 o
   3   3  -6     1081.51     1172.16     22.68 o
   4   3  -6      833.06      826.27     31.85 o
   5   3  -6      446.99      433.84     13.12 o
   6   3  -6      900.23      916.11     17.01 o
   7   3  -6       38.75       43.61      4.22 o
   8   3  -6      573.88      574.48     42.05 o
   0   4  -6     2064.00     1963.76     99.57 o
   1   4  -6      170.91      174.58      7.53 o
   2   4  -6     5362.04     5458.75     76.51 o
   3   4  -6       77.80       79.04      4.62 o
   4   4  -6     1038.03     1019.11     23.95 o
   5   4  -6      212.93      210.23      8.20 o
   6   4  -6      120.80      112.09      4.70 o
   7   4  -6       70.72       61.62      5.07 o
   8   4  -6       76.75       49.82     12.15 o
   1   5  -6     3646.47     3613.43     48.58 o
   2   5  -6     1083.91     1045.64     15.81 o
   3   5  -6     1253.47     1220.13     22.26 o
   4   5  -6      136.39      141.34      6.52 o
   5   5  -6      340.84      336.17     20.79 o
   6   5  -6      880.03      800.12     31.01 o
   7   5  -6        3.74       10.89      4.91 o
   8   5  -6      377.98      340.02     50.86 o
   0   6  -6     2416.96     2362.33     81.67 o
   1   6  -6       17.81       20.26      4.07 o
   2   6  -6      297.04      302.54      6.57 o
   3   6  -6     1586.67     1589.48     25.19 o
   4   6  -6      134.59      150.90      8.10 o
   5   6  -6     1960.49     1886.47     42.00 o
   6   6  -6        9.88       17.98      4.31 o
   7   6  -6      979.94     1055.40     34.55 o
   1   7  -6     1121.46     1098.44     19.29 o
   2   7  -6      166.20      158.72      7.95 o
   3   7  -6      428.92      452.76     18.94 o
   4   7  -6     1186.46     1129.13     55.70 o
   5   7  -6      230.28      236.01     14.27 o
   6   7  -6     1132.16     1079.42     49.35 o
   7   7  -6        7.99       16.39      7.88 o
   0   8  -6     3376.18     3381.10     96.62 o
   1   8  -6      131.95      116.65      5.58 o
   2   8  -6     2454.51     2428.14     64.71 o
   3   8  -6       57.52       52.58      3.85 o
   4   8  -6      637.17      572.23     22.54 o
   5   8  -6      176.90      146.88      7.60 o
   6   8  -6       61.02       47.31     12.51 o
   7   8  -6       64.74       64.46     11.07 o
   1   9  -6     2138.94     2148.28     47.34 o
   2   9  -6       77.58       75.06      4.97 o
   3   9  -6      895.57      899.89     27.42 o
   4   9  -6      375.49      334.29     14.42 o
   5   9  -6      253.70      239.19     14.33 o
   6   9  -6      430.32      364.27     16.27 o
   0  10  -6      151.68      134.66     14.25 o
   1  10  -6      118.06      108.39      9.89 o
   2  10  -6       64.27       56.83      3.83 o
   3  10  -6      660.04      637.25     17.73 o
   4  10  -6       61.67       45.50      6.26 o
   5  10  -6     1099.11     1042.66     68.05 o
   6  10  -6        7.32        3.81      7.36 o
   1  11  -6      292.25      293.91     16.15 o
   2  11  -6      210.20      198.64      7.95 o
   3  11  -6      263.31      264.63     10.36 o
   4  11  -6      893.02      824.60     37.53 o
   5  11  -6       39.27       29.04      5.54 o
   0  12  -6     2221.35     2154.54     67.10 o
   1  12  -6       16.65       13.17      7.81 o
   2  12  -6      927.96      969.63     35.51 o
   3  12  -6       55.38       47.21      9.95 o
   4  12  -6      497.01      422.14     20.33 o
   1  13  -6     1047.51     1060.87     46.04 o
   2  13  -6       23.53       17.09      9.37 o
   3  13  -6      643.21      604.66     38.31 o
   0  14  -6      168.96      206.50     20.92 o
   1  14  -6       78.21       54.65      9.39 o
   2  14  -6       67.40       63.82     16.63 o
   2   0  -5      940.13      846.27     36.00 o
   4   0  -5     2858.10     2829.43     72.49 o
   6   0  -5     2030.17     2137.05     37.83 o
   8   0  -5     1071.40     1112.47     36.55 o
   0   1  -5     6421.08     6628.51    171.33 o
   1   1  -5      370.14      403.14     25.49 o
   2   1  -5     1163.50     1079.62     25.94 o
   3   1  -5     1096.24     1081.88     25.98 o
   4   1  -5     1070.84     1064.87     15.34 o
   5   1  -5     2264.60     2275.94     32.06 o
   6   1  -5       71.67       71.84      3.71 o
   7   1  -5     1286.30     1371.89     24.00 o
   8   1  -5       20.67       35.69      6.34 o
   9   1  -5      433.97      395.89     32.02 o
   1   2  -5     7675.46     7780.26    154.36 o
   2   2  -5       37.83       39.63      2.82 o
   3   2  -5     2988.25     3000.56     67.16 o
   4   2  -5       55.96       59.57      4.49 o
   5   2  -5      598.21      607.10     10.55 o
   6   2  -5       81.26       82.76      4.41 o
   7   2  -5       26.03       22.23      3.48 o
   8   2  -5       15.33       13.61      5.35 o
   9   2  -5      232.43      202.81     24.29 o
   0   3  -5     4088.17     3987.50    238.16 o
   1   3  -5      262.88      282.82      5.43 o
   2   3  -5     2362.02     2338.31     35.20 o
   3   3  -5      267.36      254.26     11.93 o
   4   3  -5      814.61      802.89     18.90 o
   5   3  -5     1465.00     1430.87     27.79 o
   6   3  -5      179.19      183.17      9.10 o
   7   3  -5      790.33      836.50     17.21 o
   8   3  -5       68.50       56.86      6.39 o
   1   4  -5      227.09      240.56      8.11 o
   2   4  -5      564.21      583.82     11.77 o
   3   4  -5      166.60      161.37      6.36 o
   4   4  -5     3456.48     3394.40     63.80 o
   5   4  -5      336.15      318.59      9.53 o
   6   4  -5     2217.10     2310.27     47.65 o
   7   4  -5      142.35      146.50     10.23 o
   8   4  -5     1216.98     1189.93     30.86 o
   0   5  -5     4610.71     4445.49     89.48 o
   1   5  -5      438.54      452.14     11.05 o
   2   5  -5     1017.89     1010.58     21.98 o
   3   5  -5     1186.46     1147.17     18.79 o
   4   5  -5      640.05      633.56     16.30 o
   5   5  -5     1114.09     1084.15     20.58 o
   6   5  -5      243.44      237.20      8.07 o
   7   5  -5     1027.57     1014.03     28.38 o
   8   5  -5       51.99       59.00      7.78 o
   1   6  -5     3906.76     3848.49     66.45 o
   2   6  -5      434.41      447.12      9.68 o
   3   6  -5     3351.41     3327.78     89.08 o
   4   6  -5      148.48      156.98     10.47 o
   5   6  -5      340.28      313.89     12.77 o
   6   6  -5      137.14      144.19      7.23 o
   7   6  -5        2.49        2.46      4.20 o
   8   6  -5       58.02       59.71      8.80 o
   0   7  -5     2289.79     2258.52     81.83 o
   1   7  -5      314.09      317.72      7.52 o
   2   7  -5     2749.92     2746.27     51.35 o
   3   7  -5      253.86      222.82      7.57 o
   4   7  -5     1161.70     1126.70     38.52 o
   5   7  -5      822.72      773.19     26.98 o
   6   7  -5       43.41       44.19      5.76 o
   7   7  -5      492.06      480.23     17.49 o
   8   7  -5       72.09       67.81      9.44 o
   1   8  -5      302.04      306.36      8.75 o
   2   8  -5      707.03      707.31     12.66 o
   3   8  -5       78.42       93.53      8.01 o
   4   8  -5     1579.44     1516.13     42.18 o
   5   8  -5      127.91      129.22      8.94 o
   6   8  -5      909.47      969.49     24.29 o
   7   8  -5       33.71       30.27      5.64 o
   0   9  -5     1042.74     1021.42     26.62 o
   1   9  -5      113.93      115.88      4.74 o
   2   9  -5      550.48      533.57     11.26 o
   3   9  -5     1235.29     1167.22     26.23 o
   4   9  -5      522.84      481.91     19.40 o
   5   9  -5     1051.47      985.85     55.28 o
   6   9  -5       31.82       37.69      6.81 o
   7   9  -5     1011.19     1014.82     35.62 o
   1  10  -5     2288.43     2398.32     62.30 o
   2  10  -5       54.48       47.74      3.89 o
   3  10  -5     1660.64     1602.71     45.08 o
   4  10  -5       46.68       47.94      4.15 o
   5  10  -5      263.34      226.07     11.60 o
   6  10  -5       86.51       89.75      7.02 o
   0  11  -5     1087.67     1144.20     51.24 o
   1  11  -5      107.52      105.94      7.24 o
   2  11  -5     1907.69     1832.79     58.70 o
   3  11  -5      119.44      108.62      6.08 o
   4  11  -5      328.00      330.04     10.42 o
   5  11  -5      119.09      112.10      9.71 o
   6  11  -5       38.78       16.56      6.98 o
   1  12  -5      272.46      257.00      9.36 o
   2  12  -5      538.84      522.89     21.98 o
   3  12  -5      128.38      126.39      6.28 o
   4  12  -5      711.12      691.06     23.10 o
   5  12  -5       25.05       23.28      6.43 o
   0  13  -5      150.53      138.12     10.43 o
   1  13  -5        9.62        0.79      7.82 o
   2  13  -5      464.13      407.49     18.79 o
   3  13  -5      592.50      563.36     21.20 o
   4  13  -5      138.28      127.74     10.09 o
   1  14  -5      880.96      866.60     45.09 o
   2  14  -5       28.41       27.45     11.98 o
   3  14  -5      548.31      554.27     38.57 o
   0  15  -5      797.57      787.42     57.43 o
   1  15  -5       31.14       25.21     13.41 o
   2  15  -5     1036.10     1095.08    104.16 o
   0   0  -4     1178.41     1012.91     78.28 o
   2   0  -4    10953.36    11129.94    256.76 o
   4   0  -4     1566.97     1530.70     36.76 o
   6   0  -4       52.01       54.34      4.16 o
   8   0  -4       46.72       51.22      9.47 o
   1   1  -4     5424.41     5330.83     76.56 o
   2   1  -4     1569.32     1604.12     46.55 o
   3   1  -4     3578.26     3442.94     71.17 o
   4   1  -4     1095.97     1068.55     17.93 o
   5   1  -4      489.93      513.14     16.74 o
   6   1  -4     1190.39     1203.87     20.28 o
   7   1  -4       13.32       16.08      2.86 o
   8   1  -4      827.34      834.79     20.02 o
   9   1  -4      116.95       95.98      8.43 o
   0   2  -4       23.62       29.23      7.40 o
   1   2  -4       48.58       35.14      3.21 o
   2   2  -4       81.37       90.69      3.63 o
   3   2  -4     3945.89     3817.85     65.26 o
   4   2  -4        3.63        2.14      2.15 o
   5   2  -4     3234.56     3293.56     45.97 o
   6   2  -4       25.33       25.21      2.96 o
   7   2  -4     1666.68     1738.55     29.89 o
   8   2  -4       65.22       60.23      5.14 o
   9   2  -4     1422.68     1421.78     37.73 o
   1   3  -4     1952.70     1930.87     33.25 o
   2   3  -4      433.61      390.25     11.30 o
   3   3  -4     1214.38     1169.73     22.54 o
   4   3  -4     2334.82     2298.90     47.41 o
   5   3  -4      673.35      656.22     15.37 o
   6   3  -4     1581.15     1610.90     39.25 o
   7   3  -4      157.62      160.98      5.45 o
   8   3  -4      699.09      707.53     16.71 o
   9   3  -4       29.51       12.90      7.28 o
   0   4  -4    10276.59    10589.83    269.61 o
   1   4  -4      101.16      107.91      3.04 o
   2   4  -4     6349.71     6105.31    125.64 o
   3   4  -4       57.03       56.59      2.71 o
   4   4  -4     2576.59     2468.63     35.63 o
   5   4  -4      151.00      132.47      4.36 o
   6   4  -4      178.74      155.26      5.85 o
   7   4  -4      136.82      139.26      6.40 o
   8   4  -4       26.90       32.88      6.17 o
   9   4  -4       77.28       52.95     13.53 o
   1   5  -4     3053.74     2965.47     42.06 o
   2   5  -4      998.15      968.30     17.29 o
   3   5  -4     1853.98     1806.31     33.11 o
   4   5  -4      771.03      747.59     18.24 o
   5   5  -4      177.11      176.05      5.19 o
   6   5  -4     1056.79     1070.13     27.23 o
   7   5  -4       18.40       20.32      3.88 o
   8   5  -4      436.98      441.69     13.24 o
   9   5  -4       87.14      103.98     19.41 o
   0   6  -4      239.02      225.69      6.46 o
   1   6  -4      432.15      443.87      9.26 o
   2   6  -4      664.42      647.42     12.90 o
   3   6  -4     1709.64     1635.52     24.88 o
   4   6  -4      251.58      257.85      9.85 o
   5   6  -4     2254.93     2264.46     49.31 o
   6   6  -4       71.22       67.38      4.99 o
   7   6  -4     1729.27     1824.74     32.23 o
   8   6  -4       10.58       10.73      9.39 o
   1   7  -4     2340.95     2319.46     55.42 o
   2   7  -4      522.21      520.82     18.59 o
   3   7  -4     1088.87     1082.22     18.42 o
   4   7  -4     1920.55     1867.59     42.99 o
   5   7  -4      658.98      633.11     22.07 o
   6   7  -4     1416.45     1426.05     24.69 o
   7   7  -4       45.35       45.56      4.06 o
   8   7  -4      715.97      737.75     30.29 o
   0   8  -4     4063.60     4017.05    194.71 o
   1   8  -4       23.65       26.54      2.29 o
   2   8  -4     2908.79     2821.22     56.93 o
   3   8  -4       47.53       48.12      2.36 o
   4   8  -4      741.46      715.96     13.12 o
   5   8  -4      196.27      177.81      5.04 o
   6   8  -4      232.18      218.75      8.79 o
   7   8  -4      136.64      139.97     12.27 o
   8   8  -4       99.85       89.90      9.74 o
   1   9  -4     3468.49     3390.87     64.65 o
   2   9  -4      304.66      286.47      8.49 o
   3   9  -4     1644.94     1562.56     23.49 o
   4   9  -4      121.09      121.81      6.06 o
   5   9  -4      204.28      179.24      7.52 o
   6   9  -4      652.12      601.50     28.77 o
   7   9  -4       19.44       14.90      5.87 o
   0  10  -4      576.70      538.36     22.00 o
   1  10  -4      241.89      246.50      6.10 o
   2  10  -4        6.80        7.10      3.33 o
   3  10  -4      694.28      680.42     18.41 o
   4  10  -4       69.90       58.38      4.65 o
   5  10  -4     1773.45     1769.01     52.92 o
   6  10  -4        4.49        1.53      6.94 o
   7  10  -4     1128.31     1102.97     62.22 o
   1  11  -4      651.80      646.57     13.15 o
   2  11  -4      301.42      315.78     10.01 o
   3  11  -4       35.52       42.52      3.69 o
   4  11  -4      967.76      925.94     19.29 o
   5  11  -4      169.56      157.30      9.26 o
   6  11  -4      935.33      969.73     55.53 o
   0  12  -4     3845.22     4102.04    118.04 o
   1  12  -4      149.27      125.80      5.42 o
   2  12  -4     1318.53     1360.79     42.31 o
   3  12  -4       99.79      105.27      5.52 o
   4  12  -4      749.45      706.75     15.25 o
   5  12  -4       79.64       86.80     13.78 o
   6  12  -4       77.82       69.80      8.60 o
   1  13  -4     1187.21     1280.73     27.86 o
   2  13  -4       28.86       21.06      4.45 o
   3  13  -4      624.19      578.02     26.84 o
   4  13  -4      127.82      123.84     20.42 o
   5  13  -4      184.05      146.47     11.93 o
   0  14  -4      272.04      275.39     21.58 o
   1  14  -4       96.38       97.17      8.23 o
   2  14  -4      248.23      234.06     12.11 o
   3  14  -4      370.07      349.99     18.67 o
   4  14  -4       80.12       67.67      9.60 o
   1  15  -4      233.27      232.09     17.43 o
   2  15  -4      349.08      333.80     17.76 o
   3  15  -4      178.73      150.73     27.18 o
   0  16  -4      552.59      583.82     47.22 o
   1  16  -4       95.70      102.44     18.77 o
   2   0  -3     1527.23     1476.42     66.49 o
   4   0  -3     3700.76     3771.67    107.74 o
   6   0  -3     3978.08     4302.81     89.01 o
   8   0  -3     1294.51     1394.41     27.59 o
   0   1  -3    14066.89    14826.89    266.34 o
   1   1  -3     1860.10     1930.71     33.47 o
   2   1  -3     2390.25     2213.43     36.23 o
   3   1  -3     1113.02     1065.44     15.62 o
   4   1  -3     1185.29     1193.75     26.91 o
   5   1  -3     2015.86     2042.05     36.87 o
   6   1  -3      240.16      242.85      5.31 o
   7   1  -3     2371.08     2512.10     30.00 o
   8   1  -3       24.70       25.16      3.46 o
   9   1  -3      264.80      259.06     11.33 o
   1   2  -3     9504.20     9569.34    124.84 o
   2   2  -3      169.37      165.69      5.15 o
   3   2  -3     4752.23     4620.80     52.84 o
   4   2  -3       42.56       49.13      2.64 o
   5   2  -3     1003.38     1005.88     15.47 o
   6   2  -3       87.85       97.41      4.93 o
   7   2  -3      109.86      107.17      4.39 o
   8   2  -3       21.82       35.07      3.21 o
   9   2  -3      221.55      218.85     12.32 o
   0   3  -3     8186.44     8176.13    229.20 o
   1   3  -3       44.46       44.96      3.11 o
   2   3  -3     4337.97     4218.31     67.24 o
   3   3  -3     1255.87     1201.64     16.87 o
   4   3  -3     1401.33     1378.12     30.07 o
   5   3  -3     1082.06     1077.48     25.23 o
   6   3  -3      251.93      349.30     12.37 o
   7   3  -3      959.83     1003.52     16.24 o
   8   3  -3      362.08      369.87     13.01 o
   9   3  -3      422.13      445.26     18.94 o
   1   4  -3      133.69      136.52      4.52 o
   2   4  -3     2941.28     3019.21     39.76 o
   3   4  -3       22.73       27.02      2.88 o
   4   4  -3     2853.72     2820.21     60.20 o
   5   4  -3      123.71      151.70      6.94 o
   6   4  -3     3491.11     3556.39     90.34 o
   7   4  -3       69.67       75.02      4.37 o
   8   4  -3     1951.21     1961.32     42.06 o
   9   4  -3        8.05        2.63      6.88 o
   0   5  -3      540.06      433.03     16.92 o
   1   5  -3      355.41      344.21      9.00 o
   2   5  -3     5448.91     5708.98     90.78 o
   3   5  -3      983.07      941.11     16.40 o
   4   5  -3      435.61      417.03      7.41 o
   5   5  -3     1699.06     1701.61     37.97 o
   6   5  -3       78.09       81.53      9.07 o
   7   5  -3     1073.85     1158.42     31.43 o
   8   5  -3       17.22       18.84      4.49 o
   9   5  -3      341.90      329.73     15.26 o
   1   6  -3     6911.38     6784.67     97.82 o
   2   6  -3      104.04      114.29      3.18 o
   3   6  -3     2625.37     2590.39     46.02 o
   4   6  -3      238.33      246.27      5.65 o
   5   6  -3      773.69      753.64     22.25 o
   6   6  -3      237.34      224.36      6.10 o
   7   6  -3        1.59       17.75      6.03 o
   8   6  -3       57.01       71.90      6.82 o
   9   6  -3      170.39      197.96     25.74 o
   0   7  -3     6855.07     6965.69    193.70 o
   1   7  -3      150.09      151.41      4.35 o
   2   7  -3     2495.52     2351.91     52.22 o
   3   7  -3      914.24      907.17     16.34 o
   4   7  -3     1340.76     1383.43     18.09 o
   5   7  -3     1277.41     1337.34     20.18 o
   6   7  -3       37.38       30.44      6.14 o
   7   7  -3      649.14      621.05     18.06 o
   8   7  -3       15.61        7.83      8.47 o
   1   8  -3      261.51      256.17      6.99 o
   2   8  -3      562.82      570.59     10.08 o
   3   8  -3       12.87       10.15      3.76 o
   4   8  -3     1913.28     1894.39     30.08 o
   5   8  -3      193.66      195.55      5.69 o
   6   8  -3     1740.62     1861.60     31.24 o
   7   8  -3      128.16      123.52      6.37 o
   8   8  -3      768.93      733.57     52.53 o
   0   9  -3     1348.90     1464.27     24.08 o
   1   9  -3       89.91       90.45      3.69 o
   2   9  -3      759.82      745.24     15.76 o
   3   9  -3     1626.81     1602.31     31.17 o
   4   9  -3      347.73      313.61      9.48 o
   5   9  -3     1530.84     1488.62     27.14 o
   6   9  -3       42.11       52.38      6.14 o
   7   9  -3      797.64      809.00     26.36 o
   8   9  -3       65.74       37.08      9.62 o
   1  10  -3     2915.36     2932.05     41.50 o
   2  10  -3      182.60      184.78      5.07 o
   3  10  -3     2489.06     2464.08     41.27 o
   4  10  -3       81.08       83.30      3.74 o
   5  10  -3      394.47      399.60     11.81 o
   6  10  -3      137.90      138.55      5.61 o
   7  10  -3       42.05       46.93      8.77 o
   0  11  -3     1770.83     1883.69     41.15 o
   1  11  -3       97.95       88.70      5.35 o
   2  11  -3     2500.98     2467.89     35.47 o
   3  11  -3      239.38      225.89      6.54 o
   4  11  -3      663.36      621.90     18.18 o
   5  11  -3      160.80      132.49      5.27 o
   6  11  -3       49.86       41.25      7.44 o
   7  11  -3      228.18      225.89     11.83 o
   1  12  -3      420.51      446.21     13.16 o
   2  12  -3      355.28      351.86      8.33 o
   3  12  -3       24.33       19.94      3.48 o
   4  12  -3     1505.23     1493.72     30.55 o
   5  12  -3       60.63       54.95      6.11 o
   6  12  -3      682.94      640.38     22.23 o
   0  13  -3      397.20      391.99     10.94 o
   1  13  -3       16.73       26.34      4.41 o
   2  13  -3      260.79      244.46     14.07 o
   3  13  -3      436.06      400.05     14.85 o
   4  13  -3      219.10      196.50      9.05 o
   5  13  -3     1046.65     1067.97     56.38 o
   6  13  -3       55.92       54.53      8.97 o
   1  14  -3     1494.44     1616.95     39.97 o
   2  14  -3       27.38       25.41      4.84 o
   3  14  -3      861.30      911.19     53.62 o
   4  14  -3      289.86      292.27     20.38 o
   5  14  -3      143.55      133.39     21.83 o
   0  15  -3     1702.84     2027.20     79.66 o
   1  15  -3       15.41       22.72      9.29 o
   2  15  -3      663.96      704.46     47.86 o
   3  15  -3       35.87       45.75      9.32 o
   4  15  -3      391.80      385.79     23.14 o
   1  16  -3       92.14      100.21     13.14 o
   2  16  -3       72.30       69.67      9.82 o
   0   0  -2    22927.76    24006.71    760.63 o
   2   0  -2    11458.28    11246.36    191.95 o
   4   0  -2     4685.75     4846.85     97.33 o
   6   0  -2      399.94      410.35     11.44 o
   8   0  -2      113.25      129.57     11.55 o
   1   1  -2     7859.13     7758.61    177.19 o
   2   1  -2     2034.22     2050.10     23.18 o
   3   1  -2     2085.44     2045.19     27.37 o
   4   1  -2     3515.79     3505.63     65.09 o
   5   1  -2     1270.20     1311.85     23.74 o
   6   1  -2     1377.80     1429.23     20.80 o
   7   1  -2      123.98      129.34      7.14 o
   8   1  -2     1095.75     1138.08     22.50 o
   9   1  -2      118.26      110.82      6.92 o
   0   2  -2      458.73      507.99     10.13 o
   1   2  -2      255.16      252.94      5.73 o
   2   2  -2      419.36      424.87      6.23 o
   3   2  -2     2634.09     2585.67     40.46 o
   4   2  -2      837.79      902.33     14.28 o
   5   2  -2     5088.51     5305.69     79.70 o
   6   2  -2      151.13      161.19      5.34 o
   7   2  -2     1782.21     1939.63     38.07 o
   8   2  -2        5.89       14.22      5.90 o
   9   2  -2     1219.83     1312.19     32.71 o
   1   3  -2     4906.56     4924.34     82.54 o
   2   3  -2     1023.31     1029.08     12.00 o
   3   3  -2     1903.36     1839.53     45.20 o
   4   3  -2     3143.76     3142.10     63.98 o
   5   3  -2      471.25      483.83     14.14 o
   6   3  -2     2745.45     2826.71     58.36 o
   7   3  -2       86.59       89.47      6.47 o
   8   3  -2     1064.87     1074.48     27.21 o
   9   3  -2       89.57       87.35     12.34 o
   0   4  -2    22156.22    20171.29    715.77 o
   1   4  -2      200.28      203.90      4.15 o
   2   4  -2     5577.67     5335.62     70.82 o
   3   4  -2      230.29      247.76      4.85 o
   4   4  -2     2875.93     2860.28     55.89 o
   5   4  -2       15.12       23.99      2.82 o
   6   4  -2      231.02      225.35      9.95 o
   7   4  -2      119.24      117.32      4.83 o
   8   4  -2       89.04       87.41      6.01 o
   9   4  -2       38.87       31.58     10.79 o
   1   5  -2     3493.76     3385.56     75.69 o
   2   5  -2       51.86       36.26      2.69 o
   3   5  -2     3155.18     3206.13     35.78 o
   4   5  -2     2326.85     2358.77     40.01 o
   5   5  -2      389.33      380.68      9.52 o
   6   5  -2      750.34      746.75     24.86 o
   7   5  -2        3.38        8.03      3.21 o
   8   5  -2      532.10      496.62     21.77 o
   9   5  -2       98.94      103.27     16.82 o
   0   6  -2      954.97     1081.50     32.97 o
   1   6  -2      997.58     1077.74     30.43 o
   2   6  -2     1746.28     1843.55     22.54 o
   3   6  -2     1928.92     1873.53     22.05 o
   4   6  -2       42.85       47.49      3.61 o
   5   6  -2     2830.12     2916.01     48.12 o
   6   6  -2        4.79       13.08      3.25 o
   7   6  -2     2028.89     2106.67     31.71 o
   8   6  -2       17.58       27.15      5.30 o
   9   6  -2      716.52      680.51     45.62 o
   1   7  -2     2067.12     1945.61     44.93 o
   2   7  -2     1476.76     1527.79     19.56 o
   3   7  -2     1621.63     1636.64     24.58 o
   4   7  -2     1828.40     1864.91     22.50 o
   5   7  -2      250.62      244.13      8.90 o
   6   7  -2     1794.92     1849.55     59.92 o
   7   7  -2       17.96       17.92      3.93 o
   8   7  -2     1012.19      995.12     37.21 o
   9   7  -2       39.32       29.64      8.54 o
   0   8  -2     5644.40     5589.21     97.33 o
   1   8  -2       79.05      102.24      3.46 o
   2   8  -2     4304.79     4276.46     55.76 o
   3   8  -2      144.60      153.53      6.53 o
   4   8  -2     1593.47     1615.05     21.56 o
   5   8  -2       35.23       31.88      5.09 o
   6   8  -2      155.68      162.49      8.75 o
   7   8  -2      266.98      251.46      9.36 o
   8   8  -2      124.18      103.91     13.21 o
   1   9  -2     3105.46     3039.47     46.73 o
   2   9  -2      230.13      218.51      4.89 o
   3   9  -2     2137.63     2122.13     45.82 o
   4   9  -2      389.13      396.01     10.04 o
   5   9  -2      279.13      266.21      9.07 o
   6   9  -2      305.52      281.50     13.50 o
   7   9  -2      116.54      105.40      5.49 o
   8   9  -2      285.75      284.87     24.08 o
   0  10  -2      293.75      282.25      8.47 o
   1  10  -2      431.42      418.68      8.56 o
   2  10  -2      539.89      524.22     15.12 o
   3  10  -2     1198.69     1154.42     24.36 o
   4  10  -2      174.89      180.26      4.45 o
   5  10  -2     1620.47     1653.11     28.37 o
   6  10  -2       98.40       94.79      5.02 o
   7  10  -2     1455.15     1417.97     55.50 o
   8  10  -2       75.79       56.73     15.52 o
   1  11  -2      969.42      923.87     22.32 o
   2  11  -2      790.93      781.61     17.16 o
   3  11  -2      609.40      567.98     11.13 o
   4  11  -2     1034.24     1081.52     16.71 o
   5  11  -2      145.83      137.01      7.40 o
   6  11  -2     1364.22     1344.72     27.77 o
   7  11  -2       16.32       10.52      8.13 o
   0  12  -2     1765.04     1773.04     56.26 o
   1  12  -2      132.57      122.35      6.24 o
   2  12  -2     2759.63     2708.67     45.78 o
   3  12  -2      148.67      143.03      7.07 o
   4  12  -2      577.71      576.25     13.30 o
   5  12  -2       56.88       67.20      5.80 o
   6  12  -2       91.61      113.26     11.13 o
   7  12  -2      133.15      139.58     16.84 o
   1  13  -2     1805.88     1882.66     45.71 o
   2  13  -2       98.93       89.43      4.98 o
   3  13  -2     1097.42     1068.65     24.75 o
   4  13  -2       31.86       21.26      3.33 o
   5  13  -2      296.75      285.44     13.18 o
   6  13  -2      266.01      245.56     20.83 o
   0  14  -2      300.76      305.79     24.68 o
   1  14  -2       68.07       68.20      9.21 o
   2  14  -2      240.59      213.17      6.87 o
   3  14  -2      774.72      746.24     39.25 o
   4  14  -2      108.74      116.40     18.99 o
   5  14  -2      575.04      551.48     40.90 o
   1  15  -2      173.68      170.04     22.06 o
   2  15  -2      314.76      260.87     12.94 o
   3  15  -2      283.94      292.96     20.73 o
   4  15  -2      394.09      344.98     33.06 o
   0  16  -2      478.16      478.21     47.22 o
   1  16  -2       34.12       40.75     10.19 o
   2  16  -2     1031.41     1171.87     68.46 o
   3  16  -2       95.61       86.44     12.37 o
   2   0  -1    13935.85    14416.75    210.73 o
   4   0  -1     4076.19     3965.88    106.38 o
   6   0  -1     5734.73     6068.79    153.85 o
   8   0  -1     2633.97     2789.08     87.64 o
  10   0  -1      718.98      669.49     37.36 o
   1   1  -1      383.40      384.99      6.98 o
   2   1  -1    19786.40    19704.46    247.82 o
   3   1  -1     2909.81     2905.09     45.75 o
   4   1  -1     1557.06     1542.04     32.20 o
   5   1  -1     1396.05     1358.74     36.07 o
   6   1  -1      205.86      224.35      6.39 o
   7   1  -1     1011.50     1049.58     21.93 o
   8   1  -1       76.62       73.12      4.04 o
   9   1  -1      472.24      483.50     15.83 o
  10   1  -1      118.16      117.56     13.55 o
   1   2  -1     7680.26     7688.59    106.61 o
   2   2  -1      262.22      275.08      7.63 o
   3   2  -1     7827.63     7810.89    114.84 o
   4   2  -1      655.32      702.34     13.46 o
   5   2  -1     1176.63     1171.03     18.60 o
   6   2  -1      309.72      324.09      6.21 o
   7   2  -1       75.21       83.59      5.15 o
   8   2  -1       22.96       27.60      4.35 o
   9   2  -1      154.31      171.69     12.55 o
  10   2  -1        8.72       12.42     10.78 o
   0   3  -1     9990.38     9695.26    375.02 o
   1   3  -1      394.28      395.34      9.65 o
   2   3  -1     9272.79     9340.53    121.15 o
   3   3  -1     3057.70     3131.23     58.42 o
   4   3  -1     2047.59     2009.88     43.60 o
   5   3  -1     1054.70     1058.43     25.34 o
   6   3  -1      125.34      125.98      4.86 o
   7   3  -1     1859.76     1906.69     37.01 o
   8   3  -1        2.10       -2.15      3.35 o
   9   3  -1      430.66      433.65     15.82 o
   1   4  -1       56.92       58.31      2.85 o
   2   4  -1     2879.57     2828.30     36.13 o
   3   4  -1      309.47      324.73      8.67 o
   4   4  -1     2962.98     2804.49     52.36 o
   5   4  -1       44.41       43.27      2.85 o
   6   4  -1     3913.02     4107.31     91.40 o
   7   4  -1        4.03        2.94      3.10 o
   8   4  -1     1475.79     1537.93     27.49 o
   9   4  -1        4.64        6.90      6.40 o
   0   5  -1     2124.61     1946.42     43.70 o
   1   5  -1      206.47      208.49      7.28 o
   2   5  -1     3850.39     3820.49     46.51 o
   3   5  -1     1845.24     1821.04     27.03 o
   4   5  -1      654.10      625.77     19.16 o
   5   5  -1     2775.91     2746.54     73.32 o
   6   5  -1       97.20       87.55      6.52 o
   7   5  -1     1177.70     1230.04     24.15 o
   8   5  -1       14.38       21.37      4.30 o
   9   5  -1      650.33      665.32     31.36 o
   1   6  -1     7403.88     7098.21    146.08 o
   2   6  -1      199.30      217.63      4.61 o
   3   6  -1     3755.72     3747.23     43.51 o
   4   6  -1      923.10      970.48     13.94 o
   5   6  -1      872.47      847.04     23.84 o
   6   6  -1        5.94        9.59      5.07 o
   7   6  -1        0.13       -3.56      3.56 o
   8   6  -1       59.21       49.20      6.61 o
   9   6  -1      145.79      121.54      9.46 o
   0   7  -1     9783.05     9651.59    190.45 o
   1   7  -1       97.14       79.79      4.12 o
   2   7  -1     3418.73     3294.43     67.29 o
   3   7  -1     1008.90     1039.49     13.45 o
   4   7  -1     1314.99     1262.50     16.36 o
   5   7  -1      417.64      410.16      8.97 o
   6   7  -1      146.89      128.73      4.96 o
   7   7  -1      976.57      984.77     28.44 o
   8   7  -1      124.88      116.07      5.93 o
   9   7  -1      155.07      135.29     23.11 o
   1   8  -1      147.40      142.38      6.78 o
   2   8  -1     1093.62     1060.93     24.69 o
   3   8  -1       77.03       82.08      5.77 o
   4   8  -1     2723.40     2733.66     50.17 o
   5   8  -1       33.53       32.60      4.27 o
   6   8  -1     2545.06     2710.73     84.48 o
   7   8  -1       58.29       65.81      6.82 o
   8   8  -1     1217.90     1164.25     48.30 o
   0   9  -1      719.97      679.77     23.51 o
   1   9  -1      292.31      284.21     10.15 o
   2   9  -1     1507.49     1497.68     21.87 o
   3   9  -1      512.34      506.09     13.40 o
   4   9  -1      153.88      153.20      7.25 o
   5   9  -1     2196.80     2334.26     51.33 o
   6   9  -1      199.32      204.42     14.11 o
   7   9  -1      649.28      615.87     19.55 o
   8   9  -1       58.86       67.59     14.15 o
   1  10  -1     4918.01     4805.85     82.73 o
   2  10  -1       35.26       39.81      3.01 o
   3  10  -1     1192.34     1194.30     30.73 o
   4  10  -1     1050.11     1088.45     24.55 o
   5  10  -1      742.69      744.40     24.17 o
   6  10  -1      117.13      114.38      7.92 o
   7  10  -1       61.74       71.92      8.57 o
   8  10  -1      178.48      132.04     15.02 o
   0  11  -1     7128.20     7041.92    121.32 o
   1  11  -1      195.81      197.05      7.56 o
   2  11  -1      788.88      778.87     12.91 o
   3  11  -1      382.58      394.30     11.84 o
   4  11  -1     1283.20     1319.79     39.34 o
   5  11  -1      889.16      901.55     24.39 o
   6  11  -1       71.60       71.36      6.04 o
   7  11  -1      316.42      254.70     15.38 o
   1  12  -1      173.67      162.77      5.26 o
   2  12  -1      244.23      239.90      9.15 o
   3  12  -1      317.26      300.16      8.31 o
   4  12  -1     1060.35     1116.22     27.77 o
   5  12  -1       41.05       50.31      4.35 o
   6  12  -1      867.95      852.46     32.77 o
   7  12  -1        8.70       12.73      9.82 o
   0  13  -1      832.20      828.48     20.74 o
   1  13  -1      392.36      392.44     14.59 o
   2  13  -1       96.51       92.30      5.99 o
   3  13  -1      565.17      547.95     13.17 o
   4  13  -1      182.73      181.01     10.94 o
   5  13  -1     1173.40     1093.02     45.95 o
   6  13  -1       24.32       10.88      8.05 o
   1  14  -1     2073.44     2159.56     41.52 o
   2  14  -1      145.27      149.06      8.62 o
   3  14  -1      824.72      858.95     46.33 o
   4  14  -1       77.24       83.12     10.43 o
   5  14  -1      372.51      362.85     45.22 o
   0  15  -1     1531.18     1764.12     70.24 o
   1  15  -1        7.07        1.64      4.19 o
   2  15  -1      675.11      663.55     23.00 o
   3  15  -1       55.77       45.34      6.84 o
   4  15  -1      415.26      387.34     27.88 o
   5  15  -1      156.25      138.20     12.00 o
   1  16  -1      208.70      202.75     25.16 o
   2  16  -1      114.21      106.92     10.38 o
   3  16  -1      132.56      101.35     10.41 o
   0  17  -1      254.61      290.81     18.29 o
   1  17  -1      167.87      168.05     29.23 o
   2   0   0      673.88      703.94     15.46 o
   4   0   0     5860.26     5945.90    107.06 o
   6   0   0      644.40      640.13     16.13 o
   8   0   0      235.19      238.58     14.04 o
  10   0   0      530.12      486.01     31.54 o
   1   1   0     3559.34     3542.41    115.52 o
   2   1   0      155.35      174.13      2.66 o
   3   1   0      872.20      843.70     14.14 o
   4   1   0     5675.74     5933.84     95.25 o
   5   1   0      354.39      356.29      8.13 o
   6   1   0     2137.62     2145.93     31.85 o
   7   1   0       15.60       15.06      3.03 o
   8   1   0      877.69      908.18     14.50 o
   9   1   0       90.29      119.53     14.70 o
  10   1   0      247.43      258.85     30.82 o
   0   2   0       33.57       33.29      2.83 o
   1   2   0     4417.94     4552.27    100.63 o
   2   2   0     2231.05     2334.32     33.36 o
   3   2   0      649.38      619.35     10.31 o
   4   2   0       93.57       99.51      3.24 o
   5   2   0     5178.79     5278.77     88.35 o
   6   2   0       50.37       55.20      4.19 o
   7   2   0     2578.52     2782.93     55.77 o
   8   2   0      218.96      220.74      6.89 o
   9   2   0      660.37      669.81     20.30 o
  10   2   0       28.15       27.29      9.99 o
   1   3   0     9756.48    10040.53    109.41 o
   2   3   0     3912.32     3878.63     72.28 o
   3   3   0     2442.41     2549.93     41.81 o
   4   3   0     2881.54     2907.59     54.07 o
   5   3   0      555.92      541.95     12.84 o
   6   3   0     2150.87     2210.48     44.79 o
   7   3   0       19.15       22.48      3.03 o
   8   3   0     1696.23     1757.56     38.13 o
   9   3   0      138.11      126.64     12.60 o
  10   3   0      355.14      330.47     34.33 o
   0   4   0    15412.00    14593.64    318.84 o
   1   4   0     1043.96     1062.80     29.91 o
   2   4   0     6338.64     6389.56    109.11 o
   3   4   0        1.97        5.61      1.56 o
   4   4   0     2749.64     2676.94     67.48 o
   5   4   0      134.74      164.11      4.90 o
   6   4   0      257.39      268.07      8.78 o
   7   4   0      199.97      199.73      5.84 o
   8   4   0      252.92      247.35     12.50 o
   9   4   0       42.80       48.59      7.58 o
   1   5   0     6950.25     6720.40    146.66 o
   2   5   0       82.32       74.59      4.01 o
   3   5   0     2676.05     2740.51     54.30 o
   4   5   0     2192.86     2159.86     49.54 o
   5   5   0      656.88      602.70     12.35 o
   6   5   0      535.15      491.53     12.00 o
   7   5   0        5.02        3.05      3.48 o
   8   5   0      709.03      670.75     16.86 o
   9   5   0      159.49      143.01     10.25 o
   0   6   0      156.30      156.71     10.57 o
   1   6   0      136.10      140.67      3.59 o
   2   6   0      191.32      181.56      6.85 o
   3   6   0     2217.75     2275.61     36.83 o
   4   6   0       13.29       15.92      3.01 o
   5   6   0     4045.45     4231.42    101.19 o
   6   6   0        0.71       10.79      4.40 o
   7   6   0     1681.85     1737.65     25.93 o
   8   6   0       11.84       10.09      4.96 o
   9   6   0      926.41      896.15     36.04 o
   1   7   0     2029.51     1939.60     37.67 o
   2   7   0     2062.19     2083.69     46.23 o
   3   7   0     1014.30     1008.40     18.08 o
   4   7   0     1070.82     1060.06     20.98 o
   5   7   0      102.12      101.32      6.70 o
   6   7   0     2870.00     2887.30     61.83 o
   7   7   0       58.17       58.06      7.15 o
   8   7   0      901.25      824.76     38.55 o
   9   7   0       37.82       32.24     14.40 o
   0   8   0     7059.75     6574.54    158.04 o
   1   8   0        1.47        2.93      2.77 o
   2   8   0     6219.49     6246.73    149.54 o
   3   8   0      492.30      498.06      8.63 o
   4   8   0     2143.37     2129.01     49.57 o
   5   8   0       44.59       51.26      3.40 o
   6   8   0       15.52       17.58      5.28 o
   7   8   0      165.78      162.51      6.79 o
   8   8   0        1.36       -1.23      4.72 o
   9   8   0        7.33        3.13      8.48 o
   1   9   0     2028.15     1894.37     36.49 o
   2   9   0        5.82       13.16      3.14 o
   3   9   0     1862.41     1950.69     41.75 o
   4   9   0     1097.22     1033.46     23.42 o
   5   9   0      406.19      396.27     13.09 o
   6   9   0      180.82      197.66      8.74 o
   7   9   0       69.76       61.08      5.32 o
   8   9   0      278.62      259.71     22.91 o
   0  10   0       16.73       21.46      4.47 o
   1  10   0      182.55      184.86      5.06 o
   2  10   0     2507.75     2621.56     45.09 o
   3  10   0     2122.87     2106.62     40.70 o
   4  10   0        7.45       16.71      3.37 o
   5  10   0     1017.68     1009.85     19.58 o
   6  10   0        9.26        8.43      3.58 o
   7  10   0     1405.56     1355.03     46.26 o
   8  10   0       33.79       24.12     12.08 o
   1  11   0      666.74      658.69     17.50 o
   2  11   0     1257.41     1261.42     21.58 o
   3  11   0     2318.40     2330.86     58.64 o
   4  11   0      756.37      740.70     26.88 o
   5  11   0       28.81       41.40      3.89 o
   6  11   0     1518.13     1550.41     45.36 o
   7  11   0        2.16        1.98      5.28 o
   0  12   0      409.22      445.97     13.81 o
   1  12   0      213.31      222.70      6.47 o
   2  12   0     3322.73     3383.02     68.33 o
   3  12   0      155.16      159.14     10.99 o
   4  12   0      358.65      379.30     12.94 o
   5  12   0      192.04      176.50     12.52 o
   6  12   0       53.71       56.84      5.51 o
   7  12   0       17.29       23.90      9.54 o
   1  13   0     2469.20     2629.92     42.71 o
   2  13   0       87.05       73.13      5.60 o
   3  13   0     1288.39     1359.75     40.65 o
   4  13   0       57.95       63.43      5.56 o
   5  13   0      136.22      129.70      8.83 o
   6  13   0       27.36       17.04      8.94 o
   0  14   0      288.97      317.27     23.62 o
   1  14   0       55.60       53.71      5.64 o
   2  14   0      153.95      164.55      9.50 o
   3  14   0      715.90      695.96     17.72 o
   4  14   0       11.80        9.43      3.47 o
   5  14   0      881.37      921.23     52.61 o
   1  15   0      172.23      191.77      9.76 o
   2  15   0      100.45      103.77      6.92 o
   3  15   0      156.85      150.42     12.11 o
   4  15   0      675.49      710.93     37.03 o
   5  15   0       18.17       13.74     16.02 o
   0  16   0      835.45      908.74     34.04 o
   1  16   0        2.76       11.01      6.42 o
   2  16   0     1008.47     1018.57     38.09 o
   3  16   0      161.03      158.30     11.70 o
   1  17   0      799.61      802.06     41.86 o
   2  17   0      103.68      106.07     13.65 o
   2   0   1    14464.07    14790.01    233.23 o
   4   0   1     3770.93     3624.05     73.73 o
   6   0   1     5882.97     5981.76    140.67 o
   8   0   1     2714.04     2800.00     62.39 o
  10   0   1      735.25      705.81     39.55 o
   1   1   1      353.21      336.43      5.92 o
   2   1   1    19643.27    19500.90    255.52 o
   3   1   1     2909.25     2847.70     40.01 o
   4   1   1     1745.22     1730.27     25.08 o
   5   1   1     1314.08     1278.53     17.18 o
   6   1   1      179.25      188.77      5.42 o
   7   1   1      929.87      932.58     16.84 o
   8   1   1       74.65       76.71      5.20 o
   9   1   1      475.58      520.64     16.90 o
  10   1   1      119.94      116.80     11.81 o
   1   2   1     7775.77     7771.91    184.86 o
   2   2   1      261.01      257.08      4.94 o
   3   2   1     7432.74     7166.21    104.49 o
   4   2   1      655.30      679.12     13.95 o
   5   2   1     1304.42     1301.39     19.45 o
   6   2   1      322.58      330.10      6.44 o
   7   2   1       75.01       74.49      4.38 o
   8   2   1       22.10       18.43      3.43 o
   9   2   1      148.05      148.46      8.68 o
  10   2   1        8.68       23.50      9.55 o
   0   3   1    10162.44    10184.48    297.48 o
   1   3   1      402.44      423.86     11.42 o
   2   3   1     9443.21     9664.92    138.04 o
   3   3   1     3094.89     3111.80     51.11 o
   4   3   1     1930.75     1883.01     33.49 o
   5   3   1     1095.27     1052.54     19.79 o
   6   3   1      148.89      141.89      6.98 o
   7   3   1     1857.67     1938.92     33.82 o
   8   3   1        4.81        9.01      4.55 o
   9   3   1      470.74      472.97     18.28 o
   1   4   1       67.80       73.28      2.92 o
   2   4   1     2838.81     2840.98     48.33 o
   3   4   1      285.44      311.47      8.51 o
   4   4   1     2913.10     2804.18     69.72 o
   5   4   1       47.34       47.62      3.58 o
   6   4   1     3944.12     4054.75     73.60 o
   7   4   1        4.36       10.77      3.88 o
   8   4   1     1413.99     1443.74     30.26 o
   9   4   1        5.11        0.04      6.48 o
   0   5   1     2099.63     1969.73     33.26 o
   1   5   1      249.77      222.18      8.22 o
   2   5   1     3888.98     3962.72     82.30 o
   3   5   1     1838.25     1818.12     30.16 o
   4   5   1      609.36      580.77     13.03 o
   5   5   1     2775.47     2748.04     52.66 o
   6   5   1      105.01      106.75      5.15 o
   7   5   1     1226.76     1246.88     19.94 o
   8   5   1       15.74       16.04      4.96 o
   9   5   1      640.98      640.76     23.23 o
   1   6   1     7256.65     6932.57    155.52 o
   2   6   1      215.09      232.73      5.27 o
   3   6   1     3857.26     3880.93     62.90 o
   4   6   1      896.87      940.41     24.90 o
   5   6   1      857.60      850.99     17.58 o
   6   6   1       10.05       13.37      2.96 o
   7   6   1        0.18        1.01      3.78 o
   8   6   1       57.71       56.89      5.87 o
   9   6   1      141.47      133.18     15.32 o
   0   7   1    10030.77     9862.18    153.31 o
   1   7   1       94.22       80.07      4.53 o
   2   7   1     3293.52     3176.04     50.15 o
   3   7   1     1018.18     1034.67     19.77 o
   4   7   1     1364.56     1363.94     22.97 o
   5   7   1      397.68      407.29     13.68 o
   6   7   1      145.17      128.34      6.64 o
   7   7   1      931.73      903.66     25.24 o
   8   7   1      128.32      121.23      9.32 o
   9   7   1      176.86      188.87     32.36 o
   1   8   1      152.26      155.90      7.98 o
   2   8   1     1079.15     1081.51     30.37 o
   3   8   1       65.88       71.30      4.70 o
   4   8   1     2837.26     2902.20     56.56 o
   5   8   1       29.60       30.11      4.37 o
   6   8   1     2519.63     2655.62     55.00 o
   7   8   1       54.02       63.91      5.38 o
   8   8   1     1259.51     1180.18     35.54 o
   0   9   1      642.90      641.46     14.47 o
   1   9   1      283.37      282.20      9.79 o
   2   9   1     1514.02     1510.74     41.43 o
   3   9   1      452.01      413.52     11.24 o
   4   9   1      179.83      180.60      5.49 o
   5   9   1     2179.47     2191.46     46.38 o
   6   9   1      182.59      177.07      7.48 o
   7   9   1      666.96      628.75     25.92 o
   8   9   1       55.51       46.90     10.13 o
   1  10   1     4941.88     4930.82     90.42 o
   2  10   1       25.05       24.84      3.49 o
   3  10   1     1206.36     1184.15     26.04 o
   4  10   1     1088.86     1110.03     24.78 o
   5  10   1      701.81      679.46     13.60 o
   6  10   1      119.48      130.55      8.30 o
   7  10   1       63.32       49.48      6.70 o
   8  10   1      186.50      168.51     15.94 o
   0  11   1     7102.10     7143.01    155.75 o
   1  11   1      176.73      178.06      7.56 o
   2  11   1      857.07      852.89     25.27 o
   3  11   1      402.01      411.86     13.81 o
   4  11   1     1231.33     1271.18     31.08 o
   5  11   1      935.37      938.78     26.62 o
   6  11   1       83.13       65.30      5.53 o
   7  11   1      317.00      298.55     15.85 o
   1  12   1      138.01      127.86      5.48 o
   2  12   1      209.04      203.49      6.33 o
   3  12   1      347.27      326.79     10.63 o
   4  12   1     1052.60     1071.44     22.62 o
   5  12   1       34.56       26.54      4.68 o
   6  12   1      856.62      870.97     35.05 o
   7  12   1        8.00        2.87     10.45 o
   0  13   1      781.91      845.85     32.08 o
   1  13   1      398.03      396.19     15.50 o
   2  13   1      126.61      127.47      6.29 o
   3  13   1      596.46      584.60     18.59 o
   4  13   1      153.49      142.56      6.51 o
   5  13   1     1171.97     1147.65     30.49 o
   6  13   1       28.33       11.01     10.84 o
   1  14   1     2068.70     2214.66     57.91 o
   2  14   1      142.18      146.05      6.21 o
   3  14   1      866.51      870.33     34.99 o
   4  14   1       83.74      103.86      7.87 o
   5  14   1      371.38      350.88     32.83 o
   0  15   1     1470.82     1565.42     94.82 o
   1  15   1        9.29       17.70      7.66 o
   2  15   1      677.07      682.79     26.45 o
   3  15   1       53.30       50.90      6.20 o
   4  15   1      427.33      397.82     16.14 o
   5  15   1      147.87      165.12     19.22 o
   1  16   1      214.03      211.07     33.57 o
   2  16   1      120.19      118.58      8.83 o
   3  16   1      132.14      123.89     11.65 o
   0  17   1      271.19      251.17     39.43 o
   1  17   1      158.87      186.00     26.28 o
   0   0   2    23684.62    24185.41    762.58 o
   2   0   2    12196.38    12234.71    183.30 o
   4   0   2     4477.09     4544.76    100.04 o
   6   0   2      456.02      478.24     21.72 o
   8   0   2      127.46      129.40      8.43 o
   1   1   2     7263.90     7046.05     79.72 o
   2   1   2     1855.00     1855.11     26.50 o
   3   1   2     2214.21     2146.35     32.20 o
   4   1   2     3703.16     3649.11     58.92 o
   5   1   2     1141.01     1124.30     18.58 o
   6   1   2     1413.36     1400.55     23.53 o
   7   1   2      123.65      124.56      5.67 o
   8   1   2     1077.35     1094.14     21.00 o
   9   1   2      110.43       91.60      6.80 o
   0   2   2      481.47      535.80     19.32 o
   1   2   2      237.05      227.12      4.16 o
   2   2   2      423.94      420.93      8.13 o
   3   2   2     2502.79     2403.40     28.33 o
   4   2   2      851.69      903.22     10.70 o
   5   2   2     5041.17     5032.55     69.94 o
   6   2   2      151.04      153.88      5.97 o
   7   2   2     1830.42     1918.67     32.73 o
   8   2   2        5.63       10.80      2.90 o
   9   2   2     1120.38     1121.71     31.07 o
   1   3   2     5094.42     5043.50    120.52 o
   2   3   2     1002.53      985.27     15.75 o
   3   3   2     2009.98     1927.02     37.79 o
   4   3   2     3333.60     3353.76     59.32 o
   5   3   2      432.82      436.94      7.40 o
   6   3   2     2644.49     2615.74     39.02 o
   7   3   2       88.26       83.14      4.55 o
   8   3   2     1143.56     1194.92     37.11 o
   9   3   2       99.15       81.52      6.98 o
   0   4   2    21993.29    22049.16    531.07 o
   1   4   2      194.61      194.76      7.22 o
   2   4   2     5458.93     5448.94     67.89 o
   3   4   2      231.81      240.53      4.73 o
   4   4   2     2912.02     2884.78     65.13 o
   5   4   2       10.63       19.78      2.53 o
   6   4   2      207.71      198.50      8.37 o
   7   4   2      105.40      103.08      4.38 o
   8   4   2       82.24       98.61      7.31 o
   9   4   2       44.15       47.49      7.69 o
   1   5   2     3485.86     3258.50     66.39 o
   2   5   2       79.50       68.41      3.31 o
   3   5   2     3272.05     3356.04     55.70 o
   4   5   2     2244.11     2300.74     49.09 o
   5   5   2      373.11      365.32      9.22 o
   6   5   2      764.46      769.86     13.39 o
   7   5   2        3.43       -1.34      3.15 o
   8   5   2      536.41      555.23     24.28 o
   9   5   2       98.89       94.66     17.56 o
   0   6   2      882.35     1018.67     23.08 o
   1   6   2      985.44     1023.63     21.64 o
   2   6   2     1770.04     1950.31     28.92 o
   3   6   2     1937.28     1958.25     22.50 o
   4   6   2       37.39       47.07      4.15 o
   5   6   2     2829.77     2844.52     63.88 o
   6   6   2        4.76        6.65      3.89 o
   7   6   2     2036.05     2086.64     38.21 o
   8   6   2       15.75        9.56      5.77 o
   9   6   2      699.86      692.19     25.22 o
   1   7   2     2062.67     1931.56     50.02 o
   2   7   2     1498.87     1597.23     27.26 o
   3   7   2     1540.41     1629.02     25.00 o
   4   7   2     1818.49     1823.80     25.83 o
   5   7   2      249.97      237.98      9.51 o
   6   7   2     1814.93     1864.91     36.63 o
   7   7   2       19.83       24.87      7.22 o
   8   7   2     1016.16      978.12     45.98 o
   9   7   2       42.09       28.37      9.21 o
   0   8   2     5774.72     5514.32    175.00 o
   1   8   2       71.32       91.24      5.52 o
   2   8   2     4423.11     4537.21     95.58 o
   3   8   2      157.76      152.14      7.98 o
   4   8   2     1587.75     1619.30     21.98 o
   5   8   2       31.30       28.54      7.17 o
   6   8   2      171.92      163.49      8.12 o
   7   8   2      236.13      193.48     12.94 o
   8   8   2      136.75      107.53      8.30 o
   1   9   2     2989.08     2906.97     74.50 o
   2   9   2      227.56      231.67      6.47 o
   3   9   2     2028.19     2010.85     30.02 o
   4   9   2      382.64      381.62     11.18 o
   5   9   2      328.87      325.24     10.64 o
   6   9   2      300.61      279.55     10.97 o
   7   9   2      120.13      130.48      8.71 o
   8   9   2      280.79      281.88     18.74 o
   0  10   2      311.21      291.16     13.34 o
   1  10   2      473.99      473.13     14.91 o
   2  10   2      568.24      579.13     16.55 o
   3  10   2     1185.14     1191.51     20.78 o
   4  10   2      198.99      214.65      9.35 o
   5  10   2     1569.15     1596.61     42.69 o
   6  10   2       97.89       85.95      7.23 o
   7  10   2     1447.59     1382.36     51.02 o
   8  10   2       66.67       99.22     30.03 o
   1  11   2      986.50      973.46     17.25 o
   2  11   2      853.84      891.06     31.06 o
   3  11   2      682.18      683.64     22.47 o
   4  11   2      961.97     1003.92     24.99 o
   5  11   2      151.01      158.64      6.14 o
   6  11   2     1406.53     1371.84     64.42 o
   7  11   2       14.08        6.28      8.37 o
   0  12   2     1832.62     1889.21     63.48 o
   1  12   2      120.44      105.62      5.30 o
   2  12   2     2548.57     2649.25     58.99 o
   3  12   2      142.25      139.21      5.65 o
   4  12   2      635.23      652.03     18.83 o
   5  12   2       65.94       64.39      6.54 o
   6  12   2       77.46       90.58     12.13 o
   7  12   2      117.17       76.70     27.89 o
   1  13   2     1921.30     2053.89     35.34 o
   2  13   2       97.06       92.10      7.64 o
   3  13   2     1033.19     1045.40     24.88 o
   4  13   2       34.24       30.07      5.59 o
   5  13   2      333.62      344.19     12.60 o
   6  13   2      226.00      189.72     15.17 o
   0  14   2      291.89      289.13     12.71 o
   1  14   2       71.29       74.05      6.20 o
   2  14   2      241.83      263.55     11.14 o
   3  14   2      777.75      787.75     39.33 o
   4  14   2       90.85       88.45      7.62 o
   5  14   2      615.11      587.85     45.16 o
   1  15   2      169.51      187.49     26.72 o
   2  15   2      308.61      349.74     21.99 o
   3  15   2      276.09      305.38     32.60 o
   4  15   2      363.01      354.37     14.88 o
   0  16   2      493.08      532.67     29.74 o
   1  16   2       41.25       52.71     19.50 o
   2  16   2     1042.16     1123.69     67.72 o
   3  16   2       88.58      101.93      9.49 o
   2   0   3     1711.99     1619.77     46.40 o
   4   0   3     3701.61     3707.90     55.03 o
   6   0   3     4102.67     4337.51     90.97 o
   8   0   3     1379.34     1491.41     65.32 o
   0   1   3    14282.93    14203.36    330.98 o
   1   1   3     1854.64     1872.41     40.48 o
   2   1   3     2328.53     2200.22     47.01 o
   3   1   3     1057.35      998.00     13.99 o
   4   1   3     1303.45     1321.55     21.08 o
   5   1   3     1932.34     1936.32     31.47 o
   6   1   3      219.49      212.88      6.83 o
   7   1   3     2264.54     2331.55     32.28 o
   8   1   3       20.48       25.75      5.73 o
   9   1   3      272.41      270.43     11.32 o
   1   2   3     9328.90     9101.64    157.79 o
   2   2   3      171.12      175.55      4.41 o
   3   2   3     4489.37     4458.32     58.47 o
   4   2   3       47.35       49.96      2.23 o
   5   2   3     1110.76     1123.57     21.55 o
   6   2   3       94.60       98.00      3.23 o
   7   2   3      108.90      101.43      3.69 o
   8   2   3       23.39       21.41      5.57 o
   9   2   3      205.22      206.89     10.22 o
   0   3   3     8412.75     8389.88    291.65 o
   1   3   3       30.94       27.67      1.81 o
   2   3   3     4434.16     4286.07     57.93 o
   3   3   3     1322.69     1284.05     17.36 o
   4   3   3     1416.55     1348.20     22.05 o
   5   3   3     1124.80     1098.45     16.23 o
   6   3   3      260.94      366.54      9.49 o
   7   3   3      894.19      919.14     13.35 o
   8   3   3      371.35      345.87     10.09 o
   9   3   3      508.86      528.99     27.48 o
   1   4   3      124.83      123.32      3.61 o
   2   4   3     3007.20     3077.26     43.74 o
   3   4   3       17.04       23.17      1.57 o
   4   4   3     2765.33     2619.46     50.04 o
   5   4   3      119.14      124.81      5.86 o
   6   4   3     3517.80     3542.07     53.19 o
   7   4   3       66.79       63.94      5.79 o
   8   4   3     1926.95     1920.27     52.25 o
   9   4   3        8.83        7.43      6.90 o
   0   5   3      385.07      375.58     17.80 o
   1   5   3      350.43      343.81     11.27 o
   2   5   3     5463.73     5647.39    115.71 o
   3   5   3      936.15      923.83     15.51 o
   4   5   3      463.53      444.80     11.46 o
   5   5   3     1714.17     1704.55     33.09 o
   6   5   3       65.22       56.54      6.18 o
   7   5   3     1107.42     1155.73     31.92 o
   8   5   3       14.25       22.43      5.40 o
   9   5   3      306.03      280.05     20.36 o
   1   6   3     6917.92     6849.11    117.22 o
   2   6   3       94.29      107.77      5.65 o
   3   6   3     2546.15     2638.12     35.75 o
   4   6   3      244.32      269.71      7.15 o
   5   6   3      795.21      729.84     30.65 o
   6   6   3      246.13      227.53      8.99 o
   7   6   3        1.28       10.26      3.96 o
   8   6   3       55.38       49.77      6.40 o
   9   6   3      164.66      173.52     19.66 o
   0   7   3     7001.45     7070.71    112.68 o
   1   7   3      128.00      145.31      4.82 o
   2   7   3     2549.20     2520.47     43.71 o
   3   7   3      930.03      956.86     13.22 o
   4   7   3     1308.51     1378.05     22.32 o
   5   7   3     1298.89     1364.92     33.07 o
   6   7   3       44.25       35.16      5.20 o
   7   7   3      586.40      568.71     31.46 o
   8   7   3       13.23        5.24      6.33 o
   1   8   3      238.72      255.58      7.96 o
   2   8   3      553.62      576.20     15.30 o
   3   8   3       18.15       28.84      4.18 o
   4   8   3     1944.66     1944.03     36.61 o
   5   8   3      186.13      185.78      9.99 o
   6   8   3     1814.44     1841.22     54.65 o
   7   8   3      123.95      110.24      8.54 o
   8   8   3      769.17      604.36     30.53 o
   0   9   3     1308.47     1325.30     34.63 o
   1   9   3       79.42       75.45      3.74 o
   2   9   3      754.40      804.42     22.76 o
   3   9   3     1591.78     1608.49     34.40 o
   4   9   3      342.98      335.41      9.48 o
   5   9   3     1468.03     1514.52     40.57 o
   6   9   3       32.28       46.45      8.07 o
   7   9   3      825.32      774.04     61.52 o
   8   9   3       61.63       43.53     13.45 o
   1  10   3     2926.50     3000.79     75.29 o
   2  10   3      184.40      194.56     10.02 o
   3  10   3     2510.02     2621.29     36.99 o
   4  10   3      108.08      115.52      7.56 o
   5  10   3      365.64      361.37     14.59 o
   6  10   3      147.79      143.28      8.18 o
   7  10   3       43.97       42.23      8.43 o
   0  11   3     1730.67     1747.99     70.92 o
   1  11   3       92.23       80.69      4.82 o
   2  11   3     2595.43     2623.44     70.60 o
   3  11   3      258.28      262.69     12.52 o
   4  11   3      614.32      620.80     15.19 o
   5  11   3      196.70      195.27      6.45 o
   6  11   3       60.45       61.51      7.21 o
   7  11   3      247.10      227.06     20.75 o
   1  12   3      392.20      364.99     10.38 o
   2  12   3      323.40      314.94     11.53 o
   3  12   3       35.44       45.07      5.00 o
   4  12   3     1483.91     1561.71     30.51 o
   5  12   3       54.52       50.21      6.43 o
   6  12   3      663.45      610.73     26.31 o
   0  13   3      354.70      336.11     22.23 o
   1  13   3       22.96       34.17      7.90 o
   2  13   3      269.78      252.88      9.34 o
   3  13   3      448.16      444.55     12.50 o
   4  13   3      187.78      182.63      8.44 o
   5  13   3     1049.17     1088.61     37.01 o
   6  13   3       59.93       37.00     20.38 o
   1  14   3     1517.66     1695.92     33.68 o
   2  14   3       24.88       23.96      6.40 o
   3  14   3      925.92      969.39     37.78 o
   4  14   3      302.03      332.98     24.55 o
   5  14   3      120.69       86.80     15.65 o
   0  15   3     1666.97     1838.84    158.25 o
   1  15   3       15.87       30.76     11.07 o
   2  15   3      637.03      588.42     39.04 o
   3  15   3       32.90       39.48      7.82 o
   4  15   3      393.41      372.21     29.12 o
   1  16   3       87.78       75.46     11.67 o
   2  16   3       69.81       70.62      8.77 o
   0   0   4     1175.79      956.81     28.36 o
   2   0   4    11240.99    10760.00    234.99 o
   4   0   4     1580.08     1513.13     36.33 o
   6   0   4       59.13       73.42      5.12 o
   8   0   4       52.32       40.66      5.05 o
   1   1   4     5319.80     4984.68    101.65 o
   2   1   4     1618.12     1564.08     25.49 o
   3   1   4     3503.63     3406.44     44.81 o
   4   1   4     1078.19     1048.28     17.50 o
   5   1   4      479.03      465.92      7.04 o
   6   1   4     1214.53     1197.49     18.96 o
   7   1   4       13.66       12.73      2.97 o
   8   1   4      859.76      895.53     26.56 o
   9   1   4      117.41      127.28     14.48 o
   0   2   4       28.73       27.54      1.74 o
   1   2   4       54.43       43.99      1.76 o
   2   2   4       84.14       99.30      2.77 o
   3   2   4     3879.56     3813.45     57.97 o
   4   2   4        3.18        7.37      2.51 o
   5   2   4     3136.67     3107.96     34.70 o
   6   2   4       25.40       30.02      3.78 o
   7   2   4     1727.46     1780.54     24.43 o
   8   2   4       64.50       56.22      4.51 o
   9   2   4     1310.28     1298.39     42.84 o
   1   3   4     1879.91     1835.30     28.46 o
   2   3   4      458.62      414.62     11.70 o
   3   3   4     1301.39     1286.51     17.54 o
   4   3   4     2350.31     2321.39     25.55 o
   5   3   4      608.97      588.24      8.35 o
   6   3   4     1687.72     1666.91     22.80 o
   7   3   4      161.15      178.37      8.28 o
   8   3   4      699.25      712.52     16.02 o
   9   3   4       33.50       11.54      8.28 o
   0   4   4    10539.55    10962.11    308.48 o
   1   4   4       99.24      114.77      3.01 o
   2   4   4     6445.73     6345.35     88.36 o
   3   4   4       57.89       52.19      1.99 o
   4   4   4     2488.13     2425.62     29.37 o
   5   4   4      146.56      132.43      3.93 o
   6   4   4      210.35      209.93      6.48 o
   7   4   4      121.66      114.13      6.79 o
   8   4   4       37.31       23.33      5.37 o
   9   4   4       84.17       75.36     10.57 o
   1   5   4     2922.61     2910.11     35.30 o
   2   5   4      932.57      951.10     15.90 o
   3   5   4     1799.91     1805.72     21.24 o
   4   5   4      845.17      835.43     13.18 o
   5   5   4      197.43      187.41      5.84 o
   6   5   4     1031.78     1005.56     24.60 o
   7   5   4       18.61       17.95      4.83 o
   8   5   4      424.44      389.30     15.30 o
   9   5   4       79.34       70.68     23.60 o
   0   6   4      265.38      255.78      7.47 o
   1   6   4      471.66      496.23     12.63 o
   2   6   4      658.79      664.39     10.91 o
   3   6   4     1684.48     1719.47     30.09 o
   4   6   4      271.91      276.27      7.45 o
   5   6   4     2179.53     2214.45     44.92 o
   6   6   4       70.96       78.19      5.28 o
   7   6   4     1772.08     1767.02     66.22 o
   8   6   4        9.95       12.09      7.48 o
   1   7   4     2296.12     2375.86     51.75 o
   2   7   4      564.45      591.93     12.95 o
   3   7   4     1213.72     1274.32     22.91 o
   4   7   4     1960.99     2051.20     37.55 o
   5   7   4      616.16      598.00     14.27 o
   6   7   4     1373.50     1424.36     27.10 o
   7   7   4       48.85       41.53      6.83 o
   8   7   4      765.05      680.73     33.31 o
   0   8   4     4118.62     4116.79     68.85 o
   1   8   4       21.71       15.42      2.59 o
   2   8   4     2829.56     2908.75     61.25 o
   3   8   4       36.07       43.91      3.23 o
   4   8   4      812.83      844.09     16.36 o
   5   8   4      201.26      197.19      7.50 o
   6   8   4      221.79      224.29     10.30 o
   7   8   4      114.49       81.15      8.04 o
   8   8   4      107.01       61.28     17.70 o
   1   9   4     3439.80     3484.42     87.00 o
   2   9   4      299.68      308.61      9.02 o
   3   9   4     1598.24     1664.12     27.36 o
   4   9   4      123.62      131.52      4.53 o
   5   9   4      216.64      203.21      7.20 o
   6   9   4      606.21      599.54     23.36 o
   7   9   4       18.64       29.91      9.22 o
   0  10   4      622.41      576.96     20.74 o
   1  10   4      230.78      230.51      6.37 o
   2  10   4        2.59        7.01      2.99 o
   3  10   4      702.96      739.75     27.62 o
   4  10   4       75.17       74.84      4.54 o
   5  10   4     1823.71     1887.43     30.15 o
   6  10   4        4.63       13.39      6.35 o
   7  10   4     1083.10      978.33     70.34 o
   1  11   4      683.98      647.38     24.23 o
   2  11   4      291.22      293.24     13.29 o
   3  11   4       39.03       48.94      6.69 o
   4  11   4     1006.38     1053.11     24.26 o
   5  11   4      177.31      174.25      8.04 o
   6  11   4      928.72      957.79     31.50 o
   0  12   4     3808.19     3901.11     92.89 o
   1  12   4      150.79      143.00      7.17 o
   2  12   4     1284.15     1410.63     49.37 o
   3  12   4       93.83       90.05      7.64 o
   4  12   4      756.39      731.26     15.90 o
   5  12   4       70.25       60.10      8.00 o
   6  12   4       70.21       66.29     21.99 o
   1  13   4     1191.51     1260.87     25.63 o
   2  13   4       27.04       21.83      5.32 o
   3  13   4      613.77      623.24     21.35 o
   4  13   4      119.00      130.32     12.31 o
   5  13   4      206.75      173.73     13.77 o
   0  14   4      265.09      263.44     16.83 o
   1  14   4       92.57       88.95     11.45 o
   2  14   4      260.64      265.18     14.25 o
   3  14   4      398.96      424.18     33.07 o
   4  14   4       80.66       79.88     20.11 o
   1  15   4      238.38      228.62     13.39 o
   2  15   4      355.77      364.99     31.21 o
   3  15   4      181.33      159.93     24.15 o
   0  16   4      549.67      514.60     43.46 o
   1  16   4       88.52       82.72     10.46 o
   2   0   5      819.51      732.43     36.13 o
   4   0   5     3065.43     3044.10     60.54 o
   6   0   5     1975.37     2057.42     34.90 o
   8   0   5     1056.70     1134.86     47.28 o
   0   1   5     6584.69     6802.96    105.54 o
   1   1   5      359.90      382.43      5.90 o
   2   1   5     1191.13     1018.65     14.46 o
   3   1   5     1084.36     1026.44     13.17 o
   4   1   5     1043.74     1048.37     15.85 o
   5   1   5     2293.10     2317.00     26.36 o
   6   1   5       80.96       78.67      3.75 o
   7   1   5     1245.06     1298.10     25.20 o
   8   1   5       20.64       28.47      4.76 o
   9   1   5      460.57      427.31     19.02 o
   1   2   5     7520.79     7271.21    102.00 o
   2   2   5       37.83       42.44      2.78 o
   3   2   5     2963.95     2829.92     49.11 o
   4   2   5       57.59       62.13      3.08 o
   5   2   5      584.72      582.81      9.52 o
   6   2   5       74.87       74.67      3.50 o
   7   2   5       24.06       21.89      5.03 o
   8   2   5       16.96       13.05      7.26 o
   9   2   5      221.47      216.87     36.74 o
   0   3   5     4171.48     3886.07     79.30 o
   1   3   5      245.59      263.82      5.28 o
   2   3   5     2412.55     2384.78     33.01 o
   3   3   5      249.02      232.00      5.79 o
   4   3   5      900.67      861.39     22.33 o
   5   3   5     1478.57     1463.19     23.18 o
   6   3   5      159.95      150.71      5.52 o
   7   3   5      696.16      712.90     16.19 o
   8   3   5       63.36       62.27      6.68 o
   1   4   5      206.81      211.82      3.97 o
   2   4   5      611.18      636.60     16.84 o
   3   4   5      181.17      178.82      6.47 o
   4   4   5     3510.97     3466.59     66.56 o
   5   4   5      329.48      316.92      6.47 o
   6   4   5     2241.47     2309.45     40.13 o
   7   4   5      139.95      145.90      8.54 o
   8   4   5     1288.60     1315.17     46.58 o
   0   5   5     4687.32     4685.61     80.06 o
   1   5   5      408.40      424.09      6.97 o
   2   5   5      916.87      937.66     13.11 o
   3   5   5     1160.96     1128.04     16.56 o
   4   5   5      710.83      701.69     18.41 o
   5   5   5     1054.36     1038.12     27.63 o
   6   5   5      221.71      206.09     10.80 o
   7   5   5      974.85      907.36     37.20 o
   8   5   5       47.55       29.01     11.49 o
   1   6   5     3941.28     3993.56     45.53 o
   2   6   5      429.49      446.58      6.89 o
   3   6   5     3225.70     3426.46     41.46 o
   4   6   5      174.46      169.31      7.35 o
   5   6   5      376.58      353.12      8.77 o
   6   6   5      147.63      146.31      6.47 o
   7   6   5        1.94       18.41      5.86 o
   8   6   5       62.78       39.81     18.77 o
   0   7   5     2170.34     2323.49     77.96 o
   1   7   5      315.14      323.39      7.63 o
   2   7   5     2955.17     3115.27     40.82 o
   3   7   5      260.23      262.27      6.78 o
   4   7   5     1093.60     1126.22     24.68 o
   5   7   5      882.27      813.08     30.26 o
   6   7   5       54.30       49.62      4.28 o
   7   7   5      494.50      449.97     24.94 o
   8   7   5       73.61       69.18     16.63 o
   1   8   5      272.59      275.79      9.90 o
   2   8   5      726.27      762.83     15.46 o
   3   8   5       93.23      104.38      4.72 o
   4   8   5     1465.96     1571.80     23.79 o
   5   8   5      121.12      112.12      5.45 o
   6   8   5      975.54      904.86     33.97 o
   7   8   5       32.37       23.25      8.42 o
   0   9   5     1064.47     1064.93     26.93 o
   1   9   5      121.14      124.71      7.37 o
   2   9   5      516.34      573.21     15.81 o
   3   9   5     1253.14     1276.25     30.56 o
   4   9   5      495.90      509.02     11.60 o
   5   9   5     1007.27     1049.99     30.05 o
   6   9   5       41.02       52.15      6.99 o
   7   9   5     1055.99      959.71     48.37 o
   1  10   5     2289.65     2440.86     46.69 o
   2  10   5       62.69       58.17      5.89 o
   3  10   5     1682.56     1790.06     29.19 o
   4  10   5       35.68       38.76      4.50 o
   5  10   5      273.47      274.89     11.29 o
   6  10   5       89.90       95.11     23.92 o
   0  11   5     1082.97     1178.46     51.78 o
   1  11   5      119.56      118.10      5.98 o
   2  11   5     1921.68     2053.39     38.69 o
   3  11   5      112.58      113.60      5.74 o
   4  11   5      334.50      361.98     11.62 o
   5  11   5      106.28      110.33      8.18 o
   6  11   5       36.94       56.60     12.06 o
   1  12   5      275.02      229.32     11.52 o
   2  12   5      559.73      610.61     26.00 o
   3  12   5      111.40       92.20      7.38 o
   4  12   5      679.94      685.13     30.56 o
   5  12   5       25.66       21.14     10.93 o
   0  13   5      141.56      157.58     11.10 o
   1  13   5       14.10       13.26      5.07 o
   2  13   5      445.90      431.65     18.40 o
   3  13   5      571.78      582.30     19.74 o
   4  13   5      140.78      151.78      9.92 o
   1  14   5      902.28      969.78     67.00 o
   2  14   5       30.11       39.46      7.92 o
   3  14   5      575.32      524.48     42.04 o
   0  15   5      815.90      850.89     42.67 o
   1  15   5       29.60       33.46     14.49 o
   2  15   5     1024.88     1079.31     64.75 o
   0   0   6     4729.83     4867.15    242.68 o
   2   0   6     4090.95     3993.63    104.66 o
   4   0   6     1021.72      975.50     39.53 o
   6   0   6      173.49      215.00      7.95 o
   8   0   6       78.10       76.03      6.78 o
   1   1   6     2960.68     2862.60     46.77 o
   2   1   6      675.64      650.19     10.81 o
   3   1   6     1825.59     1829.67     30.10 o
   4   1   6      642.81      663.53     14.60 o
   5   1   6      377.71      376.35      9.08 o
   6   1   6     1254.15     1299.17     27.92 o
   7   1   6        4.88        6.13      3.51 o
   8   1   6      353.84      316.21     12.80 o
   0   2   6      130.85      136.30      6.16 o
   1   2   6      388.42      360.29      9.31 o
   2   2   6       62.93       63.44      4.83 o
   3   2   6     2310.12     2269.02     50.26 o
   4   2   6       60.43       61.65      3.81 o
   5   2   6     1732.14     1821.99     28.47 o
   6   2   6       22.22       18.51      3.02 o
   7   2   6     2216.95     2212.57     50.39 o
   8   2   6       50.89       48.28      5.73 o
   1   3   6     2024.75     2016.58     29.18 o
   2   3   6      752.15      737.19     15.49 o
   3   3   6     1094.62     1143.67     16.48 o
   4   3   6      802.81      777.14     13.84 o
   5   3   6      427.41      402.39     10.96 o
   6   3   6      958.58     1014.85     20.13 o
   7   3   6       40.74       35.09      7.42 o
   8   3   6      579.83      526.43     20.98 o
   0   4   6     2098.61     1973.87     69.05 o
   1   4   6      172.26      189.23      4.26 o
   2   4   6     5593.36     5856.50     90.37 o
   3   4   6       69.60       72.17      5.11 o
   4   4   6     1019.92      992.74     23.89 o
   5   4   6      218.54      215.57      6.85 o
   6   4   6      137.78      130.13      4.27 o
   7   4   6       67.20       51.85      6.63 o
   8   4   6       89.46       83.29     18.80 o
   1   5   6     3564.66     3618.68     58.51 o
   2   5   6     1093.67     1136.35     17.22 o
   3   5   6     1124.95     1123.60     22.59 o
   4   5   6      127.58      125.01      6.32 o
   5   5   6      347.96      335.72      8.83 o
   6   5   6      878.01      830.69     15.42 o
   7   5   6        3.00       -1.84      8.44 o
   8   5   6      379.52      378.76     31.12 o
   0   6   6     2500.22     2564.17     38.76 o
   1   6   6        7.24        6.11      1.39 o
   2   6   6      276.12      283.20      5.18 o
   3   6   6     1577.55     1673.33     20.16 o
   4   6   6      147.22      145.81      6.40 o
   5   6   6     1948.90     1962.05     50.64 o
   6   6   6        9.74       16.21      4.36 o
   7   6   6      965.16      984.83     78.63 o
   1   7   6     1149.34     1224.62     27.51 o
   2   7   6      155.37      159.12      5.08 o
   3   7   6      501.56      503.48      9.29 o
   4   7   6     1238.40     1229.14     24.97 o
   5   7   6      219.58      203.20      7.34 o
   6   7   6     1156.43     1102.31     44.94 o
   7   7   6        9.21        8.41      9.18 o
   0   8   6     3377.85     3467.71    113.03 o
   1   8   6      132.93      144.15      4.68 o
   2   8   6     2367.80     2562.90     34.93 o
   3   8   6       44.67       47.13      3.57 o
   4   8   6      632.08      616.79     13.02 o
   5   8   6      176.60      157.97      7.32 o
   6   8   6       52.35       36.87      6.45 o
   7   8   6       56.02       43.98     20.38 o
   1   9   6     2186.52     2354.73     50.62 o
   2   9   6       64.48       61.80      4.22 o
   3   9   6      885.11      959.95     17.28 o
   4   9   6      377.52      382.51     12.31 o
   5   9   6      262.36      235.11     17.20 o
   6   9   6      410.85      390.91     36.75 o
   0  10   6      157.98      139.54      8.05 o
   1  10   6       97.35       88.21      5.60 o
   2  10   6       53.98       55.10      5.90 o
   3  10   6      680.88      702.99     19.65 o
   4  10   6       59.60       52.22      6.70 o
   5  10   6     1146.31     1143.86     32.14 o
   6  10   6        7.54       15.55     13.94 o
   1  11   6      290.52      282.09      9.81 o
   2  11   6      184.30      170.16     10.94 o
   3  11   6      254.67      279.37     10.08 o
   4  11   6      938.13     1002.38     26.00 o
   5  11   6       35.84       23.80     10.92 o
   0  12   6     2253.18     2394.88    110.22 o
   1  12   6       18.39       26.18      5.33 o
   2  12   6      950.93     1001.92     24.89 o
   3  12   6       51.61       55.96     10.74 o
   4  12   6      490.84      457.03     16.97 o
   1  13   6     1009.35     1018.42     31.88 o
   2  13   6       16.95       18.00     12.79 o
   3  13   6      638.84      621.90     24.62 o
   0  14   6      176.27      138.00     14.17 o
   1  14   6       76.80       45.26      8.21 o
   2  14   6       77.22       54.64     10.35 o
   2   0   7      409.91      444.36     18.14 o
   4   0   7     2573.18     2633.62     68.64 o
   6   0   7     1065.67     1090.63     29.89 o
   0   1   7     1977.62     1972.06     44.93 o
   1   1   7       44.92       43.24      3.48 o
   2   1   7     1186.29     1153.70     22.96 o
   3   1   7      748.27      733.95     15.04 o
   4   1   7      586.48      568.80      9.10 o
   5   1   7     1393.31     1390.75     27.89 o
   6   1   7       40.02       38.08      4.47 o
   7   1   7      390.04      405.33     17.84 o
   1   2   7     4402.43     4447.45     81.02 o
   2   2   7        2.85        1.25      1.81 o
   3   2   7     2507.90     2498.21     32.68 o
   4   2   7       47.41       39.44      2.64 o
   5   2   7      328.61      321.22      9.17 o
   6   2   7       36.18       31.98      5.27 o
   7   2   7       30.41       32.92      5.02 o
   0   3   7     2024.36     2098.90     53.58 o
   1   3   7      321.09      308.43      6.84 o
   2   3   7     1360.17     1370.16     22.71 o
   3   3   7      321.29      303.49      6.54 o
   4   3   7      612.39      601.94     13.43 o
   5   3   7     1325.57     1334.11     22.24 o
   6   3   7        2.83        5.46      3.75 o
   7   3   7      490.89      463.37     19.71 o
   1   4   7       58.07       57.07      3.13 o
   2   4   7      214.30      218.68      5.69 o
   3   4   7      127.30      128.14      4.33 o
   4   4   7     2077.02     2096.97     55.64 o
   5   4   7       17.49       18.23      2.33 o
   6   4   7      938.61      944.37     26.02 o
   7   4   7       35.89       25.68      7.41 o
   0   5   7     5217.78     5276.36    107.97 o
   1   5   7       85.92       84.68      3.50 o
   2   5   7      185.38      189.46      7.68 o
   3   5   7     1209.75     1280.52     17.15 o
   4   5   7      763.83      792.98     28.96 o
   5   5   7     1196.23     1182.65     39.37 o
   6   5   7       74.40       72.36      7.19 o
   7   5   7      898.64      768.20     43.02 o
   1   6   7     2771.37     2996.89     39.06 o
   2   6   7      232.92      229.80      4.88 o
   3   6   7     2013.64     2112.64     41.40 o
   4   6   7       30.85       24.23      2.82 o
   5   6   7      256.69      257.23     12.44 o
   6   6   7       20.62       14.99      8.10 o
   7   6   7        3.88       -3.22     11.80 o
   0   7   7      704.85      717.85     23.16 o
   1   7   7      384.83      401.61      9.75 o
   2   7   7     2263.37     2421.71     37.13 o
   3   7   7       42.93       48.38      3.44 o
   4   7   7      323.87      298.27      8.29 o
   5   7   7      291.26      262.87     11.13 o
   6   7   7       61.48       48.65     15.08 o
   1   8   7      156.43      166.02      7.15 o
   2   8   7      659.68      696.50     16.05 o
   3   8   7      158.02      151.44      4.55 o
   4   8   7      928.46      974.08     27.13 o
   5   8   7        1.72       10.94      4.73 o
   6   8   7     1103.57     1021.15    195.98 o
   0   9   7      896.24      899.39     32.15 o
   1   9   7      115.19      116.70      6.01 o
   2   9   7      413.50      427.54     13.91 o
   3   9   7      572.86      606.65     12.76 o
   4   9   7      257.23      255.11      8.64 o
   5   9   7      524.78      497.40     23.07 o
   1  10   7     1633.14     1673.10     30.61 o
   2  10   7       34.40       37.16      6.10 o
   3  10   7      764.14      765.79     21.23 o
   4  10   7       55.68       36.05      7.95 o
   5  10   7      223.73      183.10     15.54 o
   0  11   7     1113.33     1100.08     60.57 o
   1  11   7       51.84       46.11      4.76 o
   2  11   7     1012.31     1034.55     29.81 o
   3  11   7       48.88       52.57      5.90 o
   4  11   7      270.38      217.90     18.94 o
   1  12   7      170.57      170.99      8.66 o
   2  12   7      425.29      418.98     25.21 o
   3  12   7       66.38       56.79     10.00 o
   0  13   7      219.68      218.31     21.46 o
   1  13   7       39.71       59.88     11.90 o
   2  13   7      236.57      186.49     31.92 o
   0   0   8     2671.07     2647.81    110.90 o
   2   0   8     3073.83     3014.64     64.91 o
   4   0   8      775.04      755.67     35.36 o
   6   0   8       72.83       62.45      8.59 o
   1   1   8     1720.71     1734.82     25.34 o
   2   1   8      453.35      402.84      7.92 o
   3   1   8      606.51      607.62     13.24 o
   4   1   8      271.90      284.19      8.63 o
   5   1   8      273.22      261.07     11.25 o
   6   1   8      737.43      774.17     20.05 o
   7   1   8        4.41        1.44      4.56 o
   0   2   8      113.51      121.04      7.80 o
   1   2   8      109.71      116.10      3.52 o
   2   2   8       45.28       35.23      3.20 o
   3   2   8     1357.72     1305.69     19.43 o
   4   2   8       18.00       21.59      3.24 o
   5   2   8     1286.23     1312.29     25.31 o
   6   2   8       15.92       16.99      4.66 o
   1   3   8     1569.39     1563.31     27.88 o
   2   3   8      348.29      356.57     10.80 o
   3   3   8      926.99      934.37     17.29 o
   4   3   8      432.14      438.78     14.50 o
   5   3   8      168.31      161.30     10.58 o
   6   3   8      835.34      849.32     57.93 o
   0   4   8     1587.25     1723.71     32.64 o
   1   4   8       55.82       60.86      5.04 o
   2   4   8     2272.81     2401.81     30.74 o
   3   4   8       18.26       18.61      3.19 o
   4   4   8      328.50      300.15      8.25 o
   5   4   8       71.64       67.39      4.78 o
   6   4   8      181.18      168.09     24.62 o
   1   5   8     2338.61     2482.27     36.18 o
   2   5   8      330.64      313.63     11.30 o
   3   5   8     1020.25     1068.81     17.94 o
   4   5   8      567.17      570.38     13.77 o
   5   5   8      354.66      330.16     13.20 o
   6   5   8      487.59      427.52     18.62 o
   0   6   8      245.82      251.08     11.51 o
   1   6   8      218.16      194.79      6.51 o
   2   6   8      152.49      155.26      4.74 o
   3   6   8      878.86      873.36     15.26 o
   4   6   8      125.64      111.42     10.03 o
   5   6   8     1029.91     1057.78     43.86 o
   6   6   8       65.76       64.74      7.99 o
   1   7   8      332.05      315.87      8.54 o
   2   7   8      243.12      251.40     13.50 o
   3   7   8      458.84      487.09     21.04 o
   4   7   8      658.62      686.05     46.81 o
   5   7   8      100.38       89.44     19.44 o
   0   8   8     2420.27     2525.85     54.45 o
   1   8   8       56.92       61.28      4.43 o
   2   8   8     1402.41     1489.46     33.71 o
   3   8   8       19.73       15.87      5.97 o
   4   8   8      875.87      839.29     25.15 o
   5   8   8      178.52      169.23     15.36 o
   1   9   8     1099.03     1181.69     38.20 o
   2   9   8      105.16      108.25     15.17 o
   3   9   8      523.14      573.69     35.73 o
   4   9   8      263.64      234.17     14.25 o
   0  10   8      354.43      342.02     25.09 o
   1  10   8       21.33       22.57      4.88 o
   2  10   8       19.29       22.56      9.68 o
   3  10   8      401.38      346.36     22.76 o
   1  11   8      295.63      240.08     13.90 o
   2  11   8       77.87       81.30     14.21 o
   0  12   8     1062.80     1053.41     72.48 o
   2   0   9      199.57      205.94      7.51 o
   4   0   9     1451.99     1481.35     37.68 o
   0   1   9     1866.23     1831.27     36.47 o
   1   1   9      226.94      206.57      7.89 o
   2   1   9      470.36      451.37      7.79 o
   3   1   9      305.44      316.23      9.31 o
   4   1   9      361.16      345.90      9.37 o
   5   1   9      561.20      547.26     19.64 o
   1   2   9     2343.53     2438.04     60.74 o
   2   2   9       30.42       30.44      2.23 o
   3   2   9     1431.60     1469.29     48.17 o
   4   2   9       20.27       18.52      3.90 o
   5   2   9      315.94      325.27     12.07 o
   0   3   9     1204.37     1246.18     44.86 o
   1   3   9       69.73       59.41      2.69 o
   2   3   9      678.07      676.61     12.71 o
   3   3   9      409.00      437.40     16.62 o
   4   3   9      435.06      432.72     11.82 o
   5   3   9      574.37      553.51     35.86 o
   1   4   9       49.29       47.85      4.16 o
   2   4   9      463.06      465.28      9.82 o
   3   4   9       62.95       65.51      5.32 o
   4   4   9      558.94      573.44     25.17 o
   5   4   9       71.44       85.17      8.16 o
   0   5   9      461.96      402.60     24.86 o
   1   5   9       92.41       82.07      7.58 o
   2   5   9      603.32      599.27     12.25 o
   3   5   9      495.17      486.81     17.41 o
   4   5   9      443.70      437.69     17.70 o
   5   5   9      903.13      883.10     28.29 o
   1   6   9     2142.27     2249.38     62.03 o
   2   6   9       50.81       34.37      8.42 o
   3   6   9      654.86      665.22     24.87 o
   4   6   9      104.88       89.85     18.04 o
   0   7   9      851.99      875.54     43.36 o
   1   7   9        5.96       22.07      7.30 o
   2   7   9      933.65     1010.46     56.84 o
   3   7   9      101.78       94.56     10.62 o
   4   7   9      134.90      101.39     28.43 o
   1   8   9      113.23      100.47      9.55 o
   2   8   9      214.69      208.30     24.23 o
   3   8   9      112.45       67.19     12.67 o
   0   9   9      707.67      670.34     52.06 o
   1   9   9       20.00       55.47     26.55 o
   2   9   9      272.10      286.27     20.67 o
   1  10   9      814.48      817.25     41.56 o
   0   0  10      947.80      926.66     60.67 o
   2   0  10     1961.10     1738.86     75.57 o
   4   0  10      270.20      200.97     31.65 o
   1   1  10      936.26      832.92     41.77 o
   2   1  10      113.43      105.74     14.77 o
   3   1  10      596.07      530.97     31.17 o
   4   1  10      370.11      306.43     23.70 o
   0   2  10       12.50        3.10      6.14 o
   1   2  10       59.67       53.82      7.30 o
   2   2  10       10.84        9.07      6.13 o
   3   2  10      614.06      582.41     28.97 o
   4   2  10       12.96       14.59     21.72 o
   1   3  10      737.41      680.54     50.99 o
   2   3  10       84.30       97.04     22.76 o
   3   3  10      442.36      428.36     18.78 o
   4   3  10      487.27      422.65     48.56 o
   0   4  10     1755.75     1776.46    140.88 o
   1   4  10       24.42       22.40      9.00 o
   2   4  10      889.23     1036.17    103.07 o
   3   4  10       75.30       51.02     21.99 o
   1   5  10      886.29      928.34     48.17 o
   2   5  10       30.76       10.54      8.55 o
   3   5  10      771.69      787.82     89.90 o
   0   6  10      228.05      252.75     53.37 o
   1   6  10      180.45      184.42     15.48 o
   2   6  10       71.50       50.31      9.84 o
   1   7  10      298.03      250.14     21.53 o
   0   1  11      515.25      478.14     34.34 o
   1   1  11       42.32       26.52      9.51 o
 
